# Supplementary material for: Comprehensive analyses for the coagulation and macrophage-related genes to reveal their joint roles in the prognosis and immunotherapy of lung adenocarcinoma patients
Source: Front Immunol. 2023 Oct 31;14:1273422. doi: 10.3389/fimmu.2023.1273422 (PMC10644034; doi:10.3389/fimmu.2023.1273422)
Supplement: Supplementary file 2 [file Table_1.xlsx]

## Sheet: Sheet1
Supplementary Table 1. The list of the coagulation-associated genes.
A2M
F2
F8
F9
F11
F12
GP1BA
GP1BB
GP5
GP9
APOH
KLKB1
KNG1
SERPINC1
PRCP
C1QBP
SERPING1
VWF
SH2B3
TSPAN32
HMG20B
MYL9
VAV3
MERTK
PROCR
SH2B2
MYL12A
PDPN
GNA13
HPSE
EHD1
ADAMTS13
AKAP10
HPS5
VPS45
C1QTNF1
CLIC1
H3C14
COL1A1
COL1A2
COL3A1
COMP
ADORA2A
CPB2
DGKK
DOCK11
GATA5
CSRP1
PIK3R6
ADRA2A
ADRA2B
ADRA2C
DGKA
DGKB
DGKG
DGKH
DGKQ
ZFPM1
ADAMTS18
DOCK1
EDN1
ANO6
DMTN
EPHB2
F2R
F2RL1
F2RL2
F3
F5
F7
F10
F13A1
F13B
FAP
FBLN1
FCER1G
JMJD1C
HS3ST5
FGA
FGB
FGG
ENPP4
MMRN1
P2RX2
KDM1A
FLNA
METAP1
RCOR1
DOCK9
FN1
ZFPM2
CBX5
PIK3R5
SLC7A11
MAFF
ALOX12
FYN
SH2B1
GAS6
GATA1
GATA2
GATA3
GATA4
GATA6
GGCX
GNA11
GNA12
GNA15
GNAQ
GNAS
GNB1
C1GALT1C1
H3-3A
H3-3B
HBB
HBD
HBE1
HBG1
HBG2
SERPIND1
HDAC1
HDAC2
ANXA5
HGFAC
EHD3
EHD2
FOXA2
HNF4A
HRG
HSPB1
H3C15
TREML1
IFNA1
IFNA2
IFNA4
IFNA5
IFNA6
IFNA7
IFNA8
IFNA10
IFNA13
IFNA14
IFNA16
IFNA17
IFNA21
IFNB1
APOE
IL6
ILK
IRF1
IRF2
ITGA2
ITGA2B
ITGB3
ITPK1
ITPR1
ITPR2
ITPR3
JAK2
PEAR1
KRT1
BLOC1S3
LCK
LCP2
LMAN1
LYN
MIR19B1
ARRB1
ARRB2
MAFG
MPL
MYH9
NFE2
NFE2L2
NOS3
P2RX1
P2RX3
P2RX4
P2RX5
P2RX7
P2RY1
PAFAH2
SERPINE1
SERPINB2
AK3
F11R
SERPINA5
SERPINA10
GP6
CLEC1B
PHF21A
PDGFA
PDGFB
PDGFRA
PDPK1
PF4
PF4V1
SERPINA1
SERPINE2
PIK3CA
PIK3CB
PIK3CG
PIK3R1
PLA2G4A
PLAT
PLAU
PLAUR
PLCG2
PLG
PLEK
SERPINF2
PLSCR1
GNG2
PPIA
BLOC1S4
CARMIL1
PRKACA
PRKACB
PRKACG
PRKAR1A
PRKAR1B
PRKAR2A
PRKAR2B
PRKCA
PRKCB
AXL
PRKCD
PRKCE
PRKCG
PRKCH
PRKCQ
PRKG1
MAPK1
MAPK3
PROC
PROS1
PRTN3
PSEN1
TRPC7
CD177
DOCK6
PTPN6
PTPN11
CYP4F11
RAB5A
RAB27A
RAC1
RAD51C
RAD51B
RAF1
RAP2B
ACTB
SAA1
CELA2A
CEACAM1
BLK
SELP
SEMG1
SEMG2
RBSN
SHH
PRSS56
MICAL1
P2RY12
ST3GAL4
SLC4A1
ANXA8
H3C13
SRC
SRF
STXBP1
STXBP3
SYK
TBXA2R
PRDX2
TEC
TFPI
THBD
THBS1
TLN1
TLR4
ACTG1
TSPAN8
TRPC3
TRPC6
C4BPB
TXK
TYRO3
USF1
VAV1
VAV2
VCL
VTN
WAS
YWHAZ
VKORC1
MAFK
TFPI2
HPS6
SCUBE1
MPIG6B
LNPK
AKAP1
DOCK8
CAPZA1
CAPZA2
CAPZB
FZD6
H3C1
H3C4
H3C3
H3C6
H3C11
H3C8
H3C12
H3C10
H3C2
FERMT3
DTNBP1
ADTRP
UBASH3B
DGKZ
DGKE
DGKD
CYP4F2
AP3B1
CAV1
PABPC4
PROZ
H3C7
WNT3A
HPS4
F2RL3
P2RX6
FIBP
DGKI
CD9
CD34
CD36
ENTPD1
ENTPD2
CD40
CD40LG
GNA14
CD59
MFN2
CDC42
C1S
MMP14
C1R
C2
CFI
MMP2
C3
CTSO
TMPRSS6
MMP9
MMP1
CFB
BMP1
FURIN
MMP11
LGMN
HPN
CTSB
MBL2
TIMP1
CTSV
MMP8
MMP10
MASP2
C8A
ADAM9
GSN
CAPN2
CTSH
OLR1
SPARC
RGN
C8B
LAMP2
C9
CLU
CFH
PREP
LTA4H
DUSP14
CTSK
GDA
CASP9
APOC1
CRIP2
KLK8
ANXA1
ITIH1
PRSS23
FBN1
MST1
KLF7
CTSE
CAPN5
MSRB2
MMP3
MEP1A
APOA1
TF
PEF1
GNG12
SIRT2
HTRA1
LRP1
CPQ
MMP15
RABIF
C8G
APOC2
RAPGEF3
CPN1
DPP4
WDR1
PECAM1
MMP7
DUSP6
S100A13
CFD
DCT
LEFTY2
ANG
C1QA
HMGCS2
ISCU
APOC3
USP11
TIMP3
ACOX2
S100A1
GNB2
ARF4
CR2
MASP1
CR1
C7
CD55
C6
C5AR1
C5
BDKRB1
C4BPA
C4B
C4A
BDKRB2
CD46
C3AR1
C1QB
C1QC
CFHR4
CFHR3
VSIG4
CR1L
CFHR1
CFHR2
ITGAM
ITGAX
ITGB2
CFHR5
AKT3
PLA2G4B
RASGRP1
RASGRP2
MYL12B
ADCY1
ADCY2
ADCY3
ADCY5
ADCY6
ADCY7
ADCY8
ADCY9
PLA2G4E
MAPK14
ADCY4
AKT1
AKT2
FCGR2A
PLCB1
ARHGEF12
PLA2G4F
GNAI1
GNAI2
GNAI3
PLA2G4D
ARHGAP35
GUCY1A2
GUCY1A1
GUCY1B1
MYLK4
ITGB1
RHOA
MYLK
PPP1R12A
PIK3CD
PIK3R2
PLCB2
PLCB3
PLCB4
APBB1IP
PPP1CA
PPP1CB
PPP1CC
PRKCI
PRKCZ
PRKG2
MAPK11
MAPK13
PTGIR
PTGS1
RAP1A
RAP1B
ROCK1
MAPK12
STIM1
TBXAS1
BTK
VASP
TLN2
ORAI1
PIK3R3
MYLK2
PLA2G4C
VAMP8
JMJD7-PLA2G4B
SNAP23
ARHGEF1
MYLK3
ROCK2
