# Supplementary material for: Comprehensive analyses for the coagulation and macrophage-related genes to reveal their joint roles in the prognosis and immunotherapy of lung adenocarcinoma patients
Source: Front Immunol. 2023 Oct 31;14:1273422. doi: 10.3389/fimmu.2023.1273422 (PMC10644034; doi:10.3389/fimmu.2023.1273422)
Supplement: Supplementary file 3 [file Table_2.xlsx]

## Sheet: Sheet1
Supplementary Table 2. The genes in the brown and blue modules.
Gene	Module
ABCG4	blue
AC074212.6	blue
ACAN	blue
ACAP1	brown
ACP5	brown
ACRV1	blue
ACSL6	blue
ACTL7A	blue
ACVR2B	blue
ADAM11	blue
ADAM19	brown
ADAM21	blue
ADAM5	blue
ADAMDEC1	brown
ADAMTS12	blue
ADAMTS7	blue
ADORA3	brown
ADRA2B	blue
ADTRP	blue
AFF1	blue
AGAP2	blue
AHSP	blue
AIF1	brown
AIPL1	blue
AK021537	blue
ALAS2	blue
ALOX5	brown
ALOX5AP	brown
ALS2CL	blue
AMHR2	blue
AMPD3	brown
ANXA6	brown
AOAH	brown
AP1S2	brown
APOBEC3C	brown
APOBEC3G	brown
APOC1	brown
APOE	brown
APOL3	brown
APOL5	blue
APOL6	brown
AQP9	brown
ARHGAP25	brown
ARHGDIB	brown
ARHGEF38	blue
ARHGEF6	brown
ARID5A	brown
ARRB2	brown
ART1	blue
ATF7	blue
ATP6V1B2	brown
AXL	brown
BCL11B	brown
BCL2	blue
BCL2A1	brown
BIN2	brown
BMP10	blue
BMP8B	blue
BRD7P3	blue
BTK	brown
BTN1A1	blue
BTN2A2	brown
BTN3A1	brown
BTN3A2	brown
BTN3A3	brown
C1QA	brown
C1QB	brown
C1QL1	blue
C1orf105	blue
C1orf54	brown
C3AR1	brown
C3orf27	blue
C5AR1	brown
C5orf66	blue
CA1	blue
CA7	blue
CABP5	blue
CACNA1F	blue
CACNG3	blue
CALHM2	brown
CAMKV	blue
CAPG	brown
CARD10	blue
CARD8	brown
CASP10	blue
CASQ1	blue
CCDC109B	brown
CCDC177	blue
CCDC40	blue
CCDC69	brown
CCKBR	blue
CCL1	blue
CCL13	brown
CCL18	brown
CCL19	brown
CCL2	brown
CCL21	brown
CCL23	brown
CCL4	brown
CCL5	brown
CCL8	brown
CCNK	blue
CCR1	brown
CCR2	brown
CCR5	brown
CCR7	brown
CCR9	blue
CCRL2	brown
CCRN4L	blue
CD14	brown
CD163	brown
CD180	brown
CD1D	brown
CD2	brown
CD209	brown
CD247	brown
CD33	brown
CD37	brown
CD3D	brown
CD3E	brown
CD3G	brown
CD4	brown
CD40	brown
CD44	brown
CD48	brown
CD52	brown
CD53	brown
CD69	brown
CD7	brown
CD72	brown
CD74	brown
CD83	brown
CD84	brown
CD86	brown
CD8A	brown
CD96	brown
CD97	brown
CDH20	blue
CDKL5	blue
CEBPA-AS1	blue
CECR1	brown
CELSR3-AS1	blue
CEND1	blue
CER1	blue
CETN1	blue
CFHR5	blue
CHIT1	brown
CHRNA6	blue
CHRNB3	blue
CHST11	brown
CHST4	blue
CLEC10A	brown
CLEC2B	brown
CLEC4A	brown
CLEC4M	blue
CLEC5A	brown
CLEC7A	brown
CMKLR1	brown
CNR2	blue
COL11A2	blue
COL9A1	blue
CORO1A	brown
COTL1	brown
CPA2	blue
CPNE6	blue
CPNE7	blue
CPVL	brown
CRTAM	brown
CRYBB1	blue
CRYBB3	blue
CSF1R	brown
CSF2RA	brown
CSF2RB	brown
CSH1	blue
CSN2	blue
CSRP3	blue
CST7	brown
CSTA	brown
CTAGE1	blue
CTD-2269F5.1	blue
CTD-3126B10.1	blue
CTLA4	brown
CTNNAP1	blue
CTRC	blue
CTRL	blue
CTSB	brown
CTSS	brown
CXCL10	brown
CXCL11	brown
CXCL13	brown
CXCL9	brown
CXCR4	brown
CXCR6	brown
CXorf36	blue
CYBB	brown
CYLC2	blue
CYP11B1	blue
CYP27A1	brown
CYP2A6	blue
CYP2A7	blue
CYP2U1	blue
CYP4A11	blue
CYTH4	brown
CYTIP	brown
DCX	blue
DEFA4	blue
DENND1C	brown
DENND6B	blue
DIAPH2-AS1	blue
DKFZP434A062	blue
DLGAP2	blue
DLX4	blue
DMC1	blue
DNAH2	blue
DOCK10	brown
DOCK2	brown
DOK2	brown
DOT1L	blue
DPEP2	brown
DRD5	blue
DSE	brown
DYRK1A	blue
EBI3	brown
EDAR	blue
ELOVL5	blue
ELSPBP1	blue
EMP3	brown
EMR2	brown
ENPP2	brown
ENTPD1	brown
EPB41L2	brown
EPB42	blue
EPHA5	blue
EPX	blue
ERVH-4	blue
EVI2A	brown
EVI2B	brown
EVI5	blue
EVL	brown
F13A1	brown
FAIM3	brown
FASLG	brown
FCER1G	brown
FCGR1B	brown
FCGR2A	brown
FCGR2B	brown
FCGR2C	brown
FCGR3B	brown
FCN1	brown
FCN2	blue
FGF4	blue
FGL2	brown
FGR	brown
FICD	blue
FKBP6	blue
FLI1	brown
FLJ11292	blue
FLJ20712	blue
FLT3LG	brown
FMNL1	brown
FNBP1	brown
FOLR2	brown
FOXL1	blue
FOXN1	blue
FPR1	brown
FPR3	brown
FRAS1	blue
FSHR	blue
FXYD5	brown
FYB	brown
FYN	brown
GABRR1	blue
GABRR2	blue
GAL3ST4	brown
GALNT8	blue
GAST	blue
GBP1	brown
GBP2	brown
GDF9	blue
GDPD2	blue
GFI1	brown
GH1	blue
GHSR	blue
GIMAP4	brown
GIMAP6	brown
GJB4	blue
GLIPR1	brown
GLRA1	blue
GLYAT	blue
GMFG	brown
GNAZ	blue
GNLY	brown
GP1BA	blue
GPATCH4	blue
GPNMB	brown
GPR132	blue
GPR171	brown
GPR18	brown
GPR183	brown
GPR27	blue
GPR31	blue
GPR37L1	blue
GPR52	blue
GPR65	brown
GPSM3	brown
GRIN2B	blue
GRM6	blue
GSG1	blue
GTPBP1	blue
GUCA1A	blue
GVINP1	brown
GYPB	blue
GYPC	brown
GZMA	brown
GZMB	brown
GZMH	brown
GZMK	brown
HAO2	blue
HAP1	blue
HBBP1	blue
HBQ1	blue
HCK	brown
HCLS1	brown
HCP5	brown
HCRT	blue
HECW1	blue
HIPK2	blue
HIST1H3E	blue
HIST1H4D	blue
HK3	brown
HLA-B	brown
HLA-DMA	brown
HLA-DMB	brown
HLA-DOB	brown
HLA-DPA1	brown
HLA-DPB1	brown
HLA-DRA	brown
HLA-F	brown
HLA-G	brown
HLA-J	brown
HOXD12	blue
HPCAL4	blue
HRH4	blue
HSD11B1	brown
HSF2BP	blue
HTR4	blue
HTR7P1	blue
HUNK	blue
ICOS	brown
IDI2-AS1	blue
IDO1	brown
IFFO1	brown
IFI16	brown
IFI35	brown
IFNA14	blue
IFNA16	blue
IFNA4	blue
IFNA5	blue
IFNA7	blue
IFNG	brown
IGF2-AS	blue
IGFLR1	brown
IGSF6	brown
IKZF1	brown
IKZF4	blue
IL10RA	brown
IL15	brown
IL15RA	brown
IL16	brown
IL1B	brown
IL1RAPL2	blue
IL21	blue
IL21R	brown
IL22	blue
IL2RA	brown
IL2RG	brown
IL32	brown
IL7R	brown
IL9R	blue
INPP5D	brown
INSRR	blue
IRF1	brown
IRF4	blue
IRF5	brown
IRF8	brown
IRF9	brown
ITGAL	brown
ITGAM	brown
ITGAX	brown
ITGB2	brown
ITGB7	brown
ITK	brown
ITM2A	brown
ITPK1	blue
JPH2	blue
KANSL3	blue
KCNA1	blue
KCNA10	blue
KCNAB2	brown
KCNB2	blue
KCNIP1	blue
KCNJ14	blue
KCNJ3	blue
KCNMB2	blue
KCNS1	blue
KIAA0226L	brown
KIAA1045	blue
KIAA1211L	blue
KIAA1751	blue
KIF5A	blue
KIR2DS1	blue
KLF1	blue
KLK1	blue
KLRB1	brown
KLRD1	brown
KMO	brown
KRT1	blue
KRT2	blue
KRT33A	blue
KRT38	blue
LA16c-381G6.1	blue
LAG3	brown
LAIR1	brown
LAP3	brown
LAPTM5	brown
LAT	brown
LAT2	brown
LBX1	blue
LCK	brown
LCP1	brown
LCP2	brown
LDHAL6B	blue
LGALS14	blue
LGALS2	brown
LGALS9	brown
LHFPL2	brown
LHX3	blue
LHX5	blue
LILRA2	brown
LILRA5	blue
LILRA6	brown
LILRB1	brown
LILRB2	brown
LILRB3	brown
LILRB4	brown
LIMD2	brown
LINC00563	blue
LINC01136	blue
LINC01314	blue
LIPA	brown
LIPE	blue
LMO2	brown
LMX1B	blue
LOC100131510	blue
LOC100506504	blue
LOC100506699	blue
LOC101927051	blue
LOC101928104	blue
LOC102723620	blue
LOC220077	blue
LOC647070	blue
LOC729164	blue
LPXN	brown
LRMP	brown
LRTM1	blue
LSP1	brown
LST1	brown
LTB	brown
LY6G6C	blue
LY86	brown
LY96	brown
LYZ	brown
MAB21L2	blue
MAF	brown
MAFB	brown
MAN2B1	brown
MAP3K10	blue
MAP4K1	brown
2023-03-01	brown
MARCO	brown
MATK	brown
MAU2	blue
MBD2	blue
MED31	blue
MFSD1	brown
MICAL1	brown
MKL1	blue
MLANA	blue
MLN	blue
MMP16	blue
MMP27	blue
MMP9	brown
MNDA	brown
MOBP	blue
MOS	blue
MPP1	brown
MPP2	blue
MPP3	blue
MRC1	brown
MS4A1	brown
MS4A4A	brown
MS4A6A	brown
MSR1	brown
MTSS1	blue
MUSK	blue
MYO15A	blue
MYO1F	brown
MYO5A	brown
MYO7B	blue
NAA11	blue
NCAN	blue
NCF1	brown
NCF2	brown
NCF4	brown
NCKAP1L	brown
NCR2	blue
NELL2	brown
NEURL1	blue
NEUROD2	blue
NEUROD4	blue
NHLH2	blue
NKG7	brown
NKX3-1	blue
NOD2	brown
NOS1	blue
NPAP1	blue
NPFFR1	blue
NPL	brown
NPY2R	blue
NPY5R	blue
NR1H3	brown
NR2E3	blue
NRL	blue
NTN1	blue
NTNG1	blue
NTRK3	blue
NXPE4	blue
NXPH3	blue
OCLM	blue
OLIG2	blue
OLR1	brown
OPN1SW	blue
OR10C1	blue
OR10H3	blue
OR12D2	blue
OR1A1	blue
OR1D2	blue
OR1F2P	blue
OR2B2	blue
OR2C1	blue
OR2F2	blue
OR2H2	blue
OR3A1	blue
OR3A2	blue
OR7A5	blue
OR7C2	blue
P2RX2	blue
P2RX5	brown
P2RY10	brown
P2RY13	brown
P2RY4	blue
PAPPA2	blue
PCDH11X	blue
PCDHA2	blue
PCDHB1	blue
PCDHGA1	blue
PCDHGA9	blue
PCDHGB5	blue
PCSK6	blue
PDCD1	blue
PDCD1LG2	brown
PDE11A	blue
PDE1C	blue
PDE4B	brown
PDPR	blue
PECAM1	brown
PGK2	blue
PGLYRP4	blue
PIK3CD	brown
PIK3CG	brown
PIK3R5	blue
PILRA	brown
PIP4K2A	brown
PITX3	blue
PIWIL2	blue
PLA2G2D	brown
PLA2G2F	blue
PLA2G4C	brown
PLA2G7	brown
PLEK	brown
PLEKHO1	brown
POU4F2	blue
PPP1R16B	brown
PPP1R2P9	blue
PPY	blue
PQLC2	blue
PRCP	brown
PRDM5	blue
PRDM8	blue
PRF1	brown
PRKCB	brown
PRKG2	blue
PRLH	blue
PRODH2	blue
PROZ	blue
PRR14L	blue
PSG6	blue
PSG9	blue
PSMB10	brown
PSMB8	brown
PSMB9	brown
PSTPIP1	brown
PTAFR	brown
PTCRA	blue
PTGER4	brown
PTGS1	brown
PTK2B	brown
PTPN7	brown
PTPRC	brown
PTPRCAP	brown
PTPRJ	blue
PVRIG	brown
PYCARD	brown
RAB30	blue
RAC2	brown
RANBP1	blue
RAP2B	brown
RARRES3	brown
RASGRP1	brown
RASGRP2	brown
RASGRP3	brown
RASSF2	brown
RASSF4	brown
RBM26	blue
RBMXL2	blue
RC3H1	blue
REG1B	blue
RFPL3	blue
RGS19	brown
RHOH	brown
RN7SKP150	blue
RNASE2	brown
RNASE6	brown
RNF130	brown
RP1-272E8.1	blue
RP11-10N23.4	blue
RP11-114H24.6	blue
RP11-219B4.3	blue
RP11-255C15.3	blue
RP11-496I2.2	blue
RP11-930P14.2	blue
RP3-334F4.2	blue
RPGRIP1	blue
RPS14	blue
RPS6KA6	blue
RRH	blue
RTN1	brown
RTP4	brown
RUNX2	blue
RUNX3	brown
RXFP3	blue
S1PR5	blue
SAMHD1	brown
SAMSN1	brown
SASH3	brown
SCN10A	blue
SCRG1	blue
SEC14L5	blue
SELL	brown
SELPLG	brown
SEMA4D	brown
SEMA6A	blue
SERPINB9	brown
SERPING1	brown
SEZ6L	blue
SH2B3	brown
SH2D1A	brown
SH2D2A	blue
SH2D3C	blue
SH3BGRL3	brown
SH3GL3	blue
SHOX	blue
SIGLEC1	brown
SIGLEC6	blue
SIGLEC9	brown
SIKE1	blue
SIRPA	brown
SIRPG	brown
SIT1	brown
SIX6	blue
SLA	brown
SLAMF1	brown
SLAMF8	brown
SLC11A1	blue
SLC13A4	blue
SLC15A3	brown
SLC17A1	blue
SLC1A3	brown
SLC22A14	blue
SLC24A2	blue
SLC26A1	blue
SLC26A10	blue
SLC28A3	blue
SLC2A6	brown
SLC31A2	brown
SLC45A2	blue
SLC6A12	blue
SLC6A13	blue
SLC6A7	blue
SLC7A7	brown
SLC9A3	blue
SLCO2B1	brown
SLIT1	blue
SLN	blue
SMAD5-AS1	blue
SMCP	blue
SMIM2	blue
SNTB2	blue
SNTG1	blue
SNX10	brown
SOX1	blue
SOX15	blue
SPAM1	blue
SPI1	brown
SPINT3	blue
SPOCK2	brown
SPTBN5	blue
SPX	blue
SRGN	brown
SSTR3	blue
ST8SIA2	blue
STAB1	brown
STAT1	brown
STAT4	brown
STK10	brown
STX11	brown
SULT1B1	blue
SULT2A1	blue
SYCP1	blue
SYK	brown
SYN2	blue
SYT13	blue
TAF1	blue
TAGLN3	blue
TAP1	brown
TAS2R1	blue
TAS2R16	blue
TAS2R4	blue
TAS2R8	blue
TAS2R9	blue
TBX10	blue
TBX6	blue
TBXA2R	blue
TBXAS1	brown
TCN2	brown
TCP10L	blue
TCP11	blue
TCTN2	blue
TEX15	blue
TEX28	blue
TEX40	blue
TFEC	brown
TGFB1	brown
TGFBI	brown
THEMIS2	brown
TIAM1	brown
TIAM2	blue
TLR1	brown
TLR2	brown
TLR4	brown
TLR7	brown
TLR8	brown
TM6SF1	brown
TMEM140	brown
TMEM206	blue
TMEM40	blue
TMPRSS11D	blue
TMPRSS15	blue
TMPRSS5	blue
TNFAIP2	brown
TNFAIP3	brown
TNFAIP8	brown
TNFRSF1B	brown
TNFRSF9	brown
TNFSF13	brown
TNFSF18	blue
TNNI1	blue
TNR	blue
TNS3	brown
TNXB	blue
TP53TG5	blue
TP63	blue
TRAC	brown
TRAF3IP3	brown
TRAT1	brown
TRAV8-3	blue
TRBC1	brown
TREM2	brown
TRIM10	blue
TRPM3	blue
TRPV2	brown
TRPV5	blue
TSHB	blue
TSKS	blue
TSNAXIP1	blue
TSSK1B	blue
TTPA	blue
TUB	blue
TUBB4A	blue
TUBB7P	blue
TYROBP	brown
UBASH3A	brown
UBE2L6	brown
UBQLN3	blue
UBQLN4	blue
ULBP1	blue
VAV1	brown
VENTXP1	blue
VGF	blue
VIM	brown
VNN2	brown
VSIG4	brown
VWA7	blue
WARS	brown
WAS	brown
WIPF1	brown
WSCD2	blue
YME1L1	brown
ZAP70	brown
ZBTB7A	blue
ZER1	blue
ZFHX2	blue
ZKSCAN8	blue
ZNF197	blue
ZNF236	blue
ZNF280A	blue
ZNF507	blue
ZYX	brown
