# Supplementary material for: Comprehensive analyses for the coagulation and macrophage-related genes to reveal their joint roles in the prognosis and immunotherapy of lung adenocarcinoma patients
Source: Front Immunol. 2023 Oct 31;14:1273422. doi: 10.3389/fimmu.2023.1273422 (PMC10644034; doi:10.3389/fimmu.2023.1273422)
Supplement: Supplementary file 4 [file Table_3.xlsx]

## Sheet: Sheet1
Supplementary Table 3. The TAM-associated genes.
	p_val	avg_log2FC	pct.1	pct.2	p_val_adj	cluster	gene
CCL18	0	4.90348	0.652	0.166	0	TAM	CCL18
APOC1	0	4.69546	0.944	0.287	0	TAM	APOC1
APOE	0	4.68899	0.939	0.327	0	TAM	APOE
SPP1	0	4.38325	0.393	0.093	0	TAM	SPP1
C1QA	0	4.37844	0.944	0.177	0	TAM	C1QA
C1QB	0	4.32036	0.919	0.156	0	TAM	C1QB
FTL	0	3.74406	1	0.992	0	TAM	FTL
C1QC	0	3.64586	0.9	0.081	0	TAM	C1QC
CTSB	0	3.46638	0.978	0.42	0	TAM	CTSB
LYZ	0	3.40056	0.966	0.214	0	TAM	LYZ
CD68	0	3.22873	0.96	0.14	0	TAM	CD68
TYROBP	0	3.07954	0.996	0.27	0	TAM	TYROBP
GPNMB	0	3.07346	0.892	0.094	0	TAM	GPNMB
CTSD	0	3.02052	0.985	0.606	0	TAM	CTSD
MARCO	0	2.98605	0.664	0.045	0	TAM	MARCO
CTSZ	0	2.87811	0.922	0.309	0	TAM	CTSZ
CTSL	0	2.83804	0.884	0.202	0	TAM	CTSL
PSAP	0	2.78378	0.988	0.584	0	TAM	PSAP
CCL3	0	2.74822	0.755	0.182	0	TAM	CCL3
FCER1G	0	2.73678	0.985	0.221	0	TAM	FCER1G
GRN	0	2.70122	0.957	0.364	0	TAM	GRN
CCL2	0	2.68879	0.42	0.108	0	TAM	CCL2
AIF1	0	2.57727	0.976	0.145	0	TAM	AIF1
GLUL	0	2.51724	0.962	0.377	0	TAM	GLUL
CXCL3	0	2.47196	0.702	0.136	0	TAM	CXCL3
HLA-DRA	0	2.46887	0.998	0.702	0	TAM	HLA-DRA
CD14	0	2.45577	0.761	0.076	0	TAM	CD14
ACP5	0	2.36492	0.833	0.205	0	TAM	ACP5
FABP4	0	2.34952	0.281	0.034	0	TAM	FABP4
FCGR3A	0	2.29311	0.872	0.075	0	TAM	FCGR3A
MS4A7	0	2.28961	0.87	0.062	0	TAM	MS4A7
MS4A6A	0	2.26483	0.838	0.082	0	TAM	MS4A6A
CCL3L3	0	2.24983	0.611	0.136	0	TAM	CCL3L3
FABP5	0	2.22902	0.828	0.194	0	TAM	FABP5
TREM2	0	2.17059	0.765	0.03	0	TAM	TREM2
FBP1	0	2.15701	0.67	0.227	0	TAM	FBP1
CXCL8	0	2.10576	0.776	0.24	0	TAM	CXCL8
HLA-DRB1	0	2.0957	0.984	0.603	0	TAM	HLA-DRB1
VSIG4	0	2.09298	0.717	0.029	0	TAM	VSIG4
LGMN	0	2.07069	0.66	0.173	0	TAM	LGMN
MSR1	0	2.06669	0.778	0.027	0	TAM	MSR1
CTSS	0	2.04274	0.955	0.416	0	TAM	CTSS
HLA-DPA1	0	2.04049	0.982	0.572	0	TAM	HLA-DPA1
FN1	0	2.03729	0.604	0.179	0	TAM	FN1
GPX1	0	2.03447	0.993	0.62	0	TAM	GPX1
GCHFR	0	1.98671	0.704	0.256	0	TAM	GCHFR
HLA-DRB5	0	1.96989	0.649	0.29	0	TAM	HLA-DRB5
FCGRT	0	1.94413	0.917	0.349	0	TAM	FCGRT
HMOX1	0	1.94008	0.686	0.108	0	TAM	HMOX1
CAPG	0	1.92484	0.928	0.383	0	TAM	CAPG
LGALS1	0	1.91513	0.984	0.586	0	TAM	LGALS1
MRC1	0	1.91106	0.709	0.031	0	TAM	MRC1
RETN	0	1.90841	0.326	0.019	0	TAM	RETN
CFD	0	1.90766	0.778	0.162	0	TAM	CFD
NUPR1	0	1.89893	0.77	0.257	0	TAM	NUPR1
CTSC	0	1.89647	0.922	0.406	0	TAM	CTSC
LIPA	0	1.89535	0.754	0.136	0	TAM	LIPA
MS4A4A	0	1.87572	0.764	0.032	0	TAM	MS4A4A
HLA-DQA1	0	1.87533	0.907	0.316	0	TAM	HLA-DQA1
DAB2	0	1.8596	0.771	0.074	0	TAM	DAB2
SPI1	0	1.85442	0.863	0.108	0	TAM	SPI1
CD74	0	1.84373	0.998	0.856	0	TAM	CD74
MCEMP1	0	1.84129	0.402	0.028	0	TAM	MCEMP1
CST3	0	1.82365	0.991	0.508	0	TAM	CST3
RP11-1143G9.4	0	1.80983	0.601	0.048	0	TAM	RP11-1143G9.4
LGALS3	0	1.79122	0.93	0.537	0	TAM	LGALS3
CD163	0	1.77735	0.681	0.02	0	TAM	CD163
FTH1	0	1.77727	1	0.996	0	TAM	FTH1
FCGR2A	0	1.76629	0.808	0.09	0	TAM	FCGR2A
C1orf162	0	1.76508	0.861	0.147	0	TAM	C1orf162
CCL13	0	1.73523	0.261	0.017	0	TAM	CCL13
HLA-DMB	0	1.73337	0.859	0.2	0	TAM	HLA-DMB
HLA-DMA	0	1.72223	0.923	0.394	0	TAM	HLA-DMA
IGSF6	0	1.71994	0.72	0.05	0	TAM	IGSF6
HLA-DPB1	0	1.70511	0.982	0.614	0	TAM	HLA-DPB1
CREG1	0	1.70334	0.816	0.181	0	TAM	CREG1
TGFBI	0	1.7013	0.789	0.12	0	TAM	TGFBI
HLA-DQB1	0	1.69796	0.94	0.433	0	TAM	HLA-DQB1
TYMP	0	1.69071	0.941	0.45	0	TAM	TYMP
ASAH1	0	1.68616	0.914	0.398	0	TAM	ASAH1
PLTP	0	1.67597	0.549	0.089	0	TAM	PLTP
S100A11	0	1.65032	0.991	0.762	0	TAM	S100A11
SOD2	0	1.64793	0.866	0.353	0	TAM	SOD2
PLD3	0	1.64655	0.789	0.299	0	TAM	PLD3
CYBB	0	1.62031	0.782	0.061	0	TAM	CYBB
OLR1	0	1.61474	0.689	0.048	0	TAM	OLR1
IFI6	0	1.589	0.787	0.338	0	TAM	IFI6
CCL4L2	0	1.58182	0.603	0.192	0	TAM	CCL4L2
MAFB	0	1.57737	0.706	0.096	0	TAM	MAFB
ALDH2	0	1.57695	0.72	0.261	0	TAM	ALDH2
PLAUR	0	1.56279	0.849	0.243	0	TAM	PLAUR
HLA-DQA2	0	1.55794	0.437	0.119	0	TAM	HLA-DQA2
LST1	0	1.53367	0.877	0.139	0	TAM	LST1
TREM1	0	1.52848	0.599	0.078	0	TAM	TREM1
CSTB	0	1.52195	0.967	0.648	0	TAM	CSTB
GSTO1	0	1.51708	0.878	0.383	0	TAM	GSTO1
VIM	0	1.51217	0.991	0.742	0	TAM	VIM
CXCL16	0	1.51172	0.786	0.188	0	TAM	CXCL16
TMEM176B	0	1.49382	0.701	0.138	0	TAM	TMEM176B
LINC01272	0	1.48868	0.666	0.035	0	TAM	LINC01272
LY96	0	1.48855	0.819	0.189	0	TAM	LY96
AP2S1	0	1.48624	0.918	0.439	0	TAM	AP2S1
IER3	0	1.48508	0.676	0.34	0	TAM	IER3
PLIN2	0	1.47905	0.798	0.272	0	TAM	PLIN2
CCL20	0	1.47108	0.342	0.147	0	TAM	CCL20
FOLR2	0	1.46242	0.423	0.02	0	TAM	FOLR2
TSPO	0	1.45908	0.915	0.583	0	TAM	TSPO
LILRB4	0	1.45446	0.609	0.036	0	TAM	LILRB4
ALOX5AP	0	1.44339	0.75	0.35	0	TAM	ALOX5AP
SLCO2B1	0	1.41769	0.661	0.023	0	TAM	SLCO2B1
SLC11A1	0	1.41733	0.632	0.038	0	TAM	SLC11A1
MARCKS	0	1.41339	0.639	0.202	0	TAM	MARCKS
CXCL10	0	1.38901	0.122	0.015	0	TAM	CXCL10
NCF2	0	1.38253	0.706	0.06	0	TAM	NCF2
NPC2	0	1.37601	0.986	0.614	0	TAM	NPC2
RNF130	0	1.37091	0.819	0.219	0	TAM	RNF130
ANXA5	0	1.36128	0.91	0.427	0	TAM	ANXA5
CYBA	0	1.35246	0.988	0.827	0	TAM	CYBA
GLRX	0	1.35211	0.802	0.283	0	TAM	GLRX
SNX10	0	1.35039	0.723	0.135	0	TAM	SNX10
HEXB	0	1.34695	0.79	0.247	0	TAM	HEXB
CSTA	0	1.33167	0.73	0.123	0	TAM	CSTA
SLC7A7	0	1.32138	0.704	0.052	0	TAM	SLC7A7
ATP6V1F	0	1.31987	0.934	0.563	0	TAM	ATP6V1F
MNDA	0	1.31918	0.678	0.063	0	TAM	MNDA
PLA2G7	0	1.31594	0.44	0.015	0	TAM	PLA2G7
IL1B	0	1.2979	0.54	0.09	0	TAM	IL1B
FCGR1A	0	1.29026	0.631	0.023	0	TAM	FCGR1A
RNASET2	0	1.28298	0.859	0.405	0	TAM	RNASET2
PPT1	0	1.278	0.804	0.248	0	TAM	PPT1
CYP27A1	0	1.26005	0.539	0.071	0	TAM	CYP27A1
NPL	0	1.24515	0.586	0.031	0	TAM	NPL
CD81	0	1.24312	0.818	0.299	0	TAM	CD81
SGK1	0	1.24183	0.696	0.21	0	TAM	SGK1
FPR3	0	1.23045	0.566	0.022	0	TAM	FPR3
S100A8	0	1.22999	0.607	0.084	0	TAM	S100A8
ATOX1	0	1.21027	0.802	0.327	0	TAM	ATOX1
LAIR1	0	1.20617	0.701	0.06	0	TAM	LAIR1
MFSD1	0	1.18956	0.706	0.122	0	TAM	MFSD1
TNFSF13B	0	1.18771	0.702	0.107	0	TAM	TNFSF13B
PYCARD	0	1.18462	0.836	0.343	0	TAM	PYCARD
KCTD12	0	1.17726	0.655	0.096	0	TAM	KCTD12
TPP1	0	1.17232	0.78	0.221	0	TAM	TPP1
SAMHD1	0	1.16633	0.738	0.14	0	TAM	SAMHD1
SERPINA1	0	1.16529	0.826	0.265	0	TAM	SERPINA1
ATP6V0B	0	1.16415	0.895	0.483	0	TAM	ATP6V0B
HNMT	0	1.16097	0.728	0.163	0	TAM	HNMT
SDCBP	0	1.15319	0.913	0.477	0	TAM	SDCBP
CD63	0	1.14748	0.977	0.681	0	TAM	CD63
BRI3	0	1.14044	0.886	0.387	0	TAM	BRI3
TMEM176A	0	1.12745	0.617	0.115	0	TAM	TMEM176A
GRINA	0	1.12131	0.754	0.245	0	TAM	GRINA
S100A9	0	1.11852	0.883	0.305	0	TAM	S100A9
CLEC7A	0	1.11681	0.685	0.092	0	TAM	CLEC7A
BCL2A1	0	1.11485	0.728	0.158	0	TAM	BCL2A1
VAMP8	0	1.1117	0.954	0.618	0	TAM	VAMP8
C5AR1	0	1.10918	0.606	0.037	0	TAM	C5AR1
LY86	0	1.10469	0.679	0.1	0	TAM	LY86
PMP22	0	1.09454	0.636	0.079	0	TAM	PMP22
CEBPB	0	1.09437	0.826	0.384	0	TAM	CEBPB
CECR1	0	1.09141	0.642	0.073	0	TAM	CECR1
TFRC	0	1.08602	0.539	0.122	0	TAM	TFRC
FUCA1	0	1.08533	0.519	0.146	0	TAM	FUCA1
PILRA	0	1.07883	0.596	0.03	0	TAM	PILRA
ANXA2	0	1.0786	0.952	0.599	0	TAM	ANXA2
LAPTM5	0	1.07847	0.976	0.537	0	TAM	LAPTM5
STXBP2	0	1.07503	0.612	0.247	0	TAM	STXBP2
ISG15	0	1.06334	0.699	0.419	0	TAM	ISG15
RNASE6	0	1.0496	0.561	0.08	0	TAM	RNASE6
CXCL2	0	1.04891	0.716	0.297	0	TAM	CXCL2
ARHGAP18	0	1.04286	0.708	0.134	0	TAM	ARHGAP18
TIMP2	0	1.03545	0.689	0.157	0	TAM	TIMP2
SLC16A3	0	1.03332	0.71	0.248	0	TAM	SLC16A3
YWHAH	0	1.02246	0.755	0.297	0	TAM	YWHAH
CSF1R	0	1.01887	0.528	0.036	0	TAM	CSF1R
RAB31	0	1.01763	0.714	0.196	0	TAM	RAB31
PLEK	0	1.01464	0.675	0.102	0	TAM	PLEK
CCL4	0	1.01393	0.653	0.28	0	TAM	CCL4
ABCA1	0	1.01369	0.502	0.092	0	TAM	ABCA1
RASSF4	0	1.01281	0.546	0.073	0	TAM	RASSF4
ALOX5	0	1.00951	0.611	0.112	0	TAM	ALOX5
INHBA	0	1.00889	0.235	0.024	0	TAM	INHBA
OAZ1	0	1.00662	0.992	0.928	0	TAM	OAZ1
NOP10	0	1.00566	0.873	0.517	0	TAM	NOP10
LAMP2	0	1.00484	0.703	0.208	0	TAM	LAMP2
HEXA	0	1.0019	0.702	0.2	0	TAM	HEXA
YBX1	0	0.994392	0.973	0.839	0	TAM	YBX1
HCK	0	0.990851	0.584	0.047	0	TAM	HCK
GM2A	0	0.988025	0.569	0.082	0	TAM	GM2A
ATP6V0D1	0	0.98655	0.745	0.284	0	TAM	ATP6V0D1
IFI27	0	0.979549	0.533	0.293	0	TAM	IFI27
FCGR2B	0	0.979378	0.382	0.056	0	TAM	FCGR2B
MGST3	0	0.978945	0.793	0.393	0	TAM	MGST3
LGALS9	0	0.975383	0.72	0.203	0	TAM	LGALS9
BLVRB	0	0.97362	0.715	0.321	0	TAM	BLVRB
COMT	0	0.973072	0.77	0.325	0	TAM	COMT
MPP1	0	0.972815	0.593	0.049	0	TAM	MPP1
HSPA1A	0	0.968522	0.749	0.362	0	TAM	HSPA1A
ADAP2	0	0.96758	0.52	0.044	0	TAM	ADAP2
F13A1	0	0.965365	0.238	0.021	0	TAM	F13A1
IL1RN	0	0.96253	0.377	0.072	0	TAM	IL1RN
GRB2	0	0.960506	0.771	0.281	0	TAM	GRB2
SAT1	0	0.960098	0.992	0.8	0	TAM	SAT1
CPVL	0	0.958512	0.558	0.052	0	TAM	CPVL
H2AFY	0	0.953447	0.844	0.397	0	TAM	H2AFY
RBP4	0	0.944314	0.256	0.007	0	TAM	RBP4
CCL8	0	0.942246	0.113	0.004	0	TAM	CCL8
RTN4	0	0.940111	0.883	0.488	0	TAM	RTN4
IFI30	0	0.936954	0.576	0.062	0	TAM	IFI30
CTSA	0	0.935435	0.754	0.33	0	TAM	CTSA
EMP3	0	0.935402	0.886	0.515	0	TAM	EMP3
SERPING1	0	0.934385	0.594	0.131	0	TAM	SERPING1
ATP6AP1	0	0.934384	0.713	0.221	0	TAM	ATP6AP1
RNF13	0	0.932745	0.699	0.21	0	TAM	RNF13
PHACTR1	0	0.929857	0.596	0.126	0	TAM	PHACTR1
LTA4H	0	0.92972	0.614	0.278	0	TAM	LTA4H
LAMP1	0	0.928671	0.8	0.373	0	TAM	LAMP1
VMO1	0	0.922989	0.366	0.026	0	TAM	VMO1
TUBA1B	0	0.920211	0.892	0.596	0	TAM	TUBA1B
SCD	0	0.911492	0.52	0.138	0	TAM	SCD
CD86	0	0.910911	0.566	0.053	0	TAM	CD86
ALDH1A1	0	0.906971	0.493	0.073	0	TAM	ALDH1A1
PLXDC2	0	0.905885	0.593	0.062	0	TAM	PLXDC2
HBEGF	0	0.900907	0.482	0.11	0	TAM	HBEGF
LRPAP1	0	0.893447	0.721	0.337	0	TAM	LRPAP1
KCNMA1	0	0.89321	0.44	0.016	0	TAM	KCNMA1
DNASE2	0	0.887701	0.604	0.17	0	TAM	DNASE2
MGAT1	0	0.887579	0.717	0.253	0	TAM	MGAT1
SDS	0	0.886024	0.277	0.015	0	TAM	SDS
C2	0	0.883113	0.492	0.068	0	TAM	C2
PRDX1	0	0.876292	0.911	0.616	0	TAM	PRDX1
PLBD1	0	0.874146	0.534	0.08	0	TAM	PLBD1
AKR1B1	0	0.869863	0.644	0.216	0	TAM	AKR1B1
KLF4	0	0.868237	0.707	0.267	0	TAM	KLF4
ITM2B	0	0.866145	0.972	0.794	0	TAM	ITM2B
ABL2	0	0.855274	0.456	0.129	0	TAM	ABL2
FUOM	0	0.854778	0.599	0.099	0	TAM	FUOM
GNAI2	0	0.854031	0.798	0.353	0	TAM	GNAI2
SCPEP1	0	0.853218	0.626	0.184	0	TAM	SCPEP1
GLIPR2	0	0.852647	0.611	0.161	0	TAM	GLIPR2
SIRPA	0	0.845375	0.539	0.035	0	TAM	SIRPA
ITGB2	0	0.845187	0.835	0.359	0	TAM	ITGB2
GAA	0	0.844511	0.606	0.146	0	TAM	GAA
SLC15A3	0	0.844223	0.532	0.056	0	TAM	SLC15A3
SLC31A2	0	0.843887	0.544	0.054	0	TAM	SLC31A2
CD4	0	0.8395	0.609	0.097	0	TAM	CD4
CES1	0	0.838727	0.257	0.044	0	TAM	CES1
LPL	0	0.836657	0.312	0.017	0	TAM	LPL
SNX2	0	0.83239	0.678	0.216	0	TAM	SNX2
RHOA	0	0.822336	0.933	0.665	0	TAM	RHOA
CXCL9	0	0.822329	0.123	0.012	0	TAM	CXCL9
CCDC88A	0	0.821128	0.57	0.082	0	TAM	CCDC88A
CD84	0	0.81626	0.534	0.087	0	TAM	CD84
SNX3	0	0.814475	0.89	0.547	0	TAM	SNX3
LAP3	0	0.811754	0.654	0.202	0	TAM	LAP3
ARPC5	0	0.811108	0.872	0.485	0	TAM	ARPC5
ATP6AP2	0	0.806817	0.767	0.33	0	TAM	ATP6AP2
POMP	0	0.806797	0.916	0.612	0	TAM	POMP
FAM26F	0	0.802814	0.461	0.079	0	TAM	FAM26F
IL4I1	0	0.802474	0.316	0.035	0	TAM	IL4I1
GNS	0	0.80231	0.587	0.142	0	TAM	GNS
ARRB2	0	0.79966	0.703	0.169	0	TAM	ARRB2
S100A10	0	0.782503	0.965	0.768	0	TAM	S100A10
ATP6V1B2	0	0.782076	0.585	0.133	0	TAM	ATP6V1B2
STAB1	0	0.778009	0.287	0.017	0	TAM	STAB1
LINC00936	0	0.770263	0.533	0.124	0	TAM	LINC00936
C3AR1	0	0.7656	0.453	0.033	0	TAM	C3AR1
CCR1	0	0.764259	0.424	0.017	0	TAM	CCR1
LRP1	0	0.761646	0.54	0.086	0	TAM	LRP1
RAB32	0	0.75976	0.559	0.138	0	TAM	RAB32
VAT1	0	0.758843	0.538	0.123	0	TAM	VAT1
ZEB2	0	0.758668	0.713	0.175	0	TAM	ZEB2
SH3BGRL	0	0.752885	0.831	0.417	0	TAM	SH3BGRL
PLAU	0	0.748071	0.481	0.128	0	TAM	PLAU
C1orf54	0	0.746977	0.418	0.048	0	TAM	C1orf54
UPP1	0	0.746292	0.693	0.282	0	TAM	UPP1
SMCO4	0	0.745855	0.582	0.159	0	TAM	SMCO4
LIMS1	0	0.742223	0.701	0.284	0	TAM	LIMS1
IDH1	0	0.741704	0.536	0.156	0	TAM	IDH1
OSCAR	0	0.740207	0.454	0.02	0	TAM	OSCAR
MYL6	0	0.738031	0.987	0.934	0	TAM	MYL6
RAB20	0	0.735648	0.52	0.115	0	TAM	RAB20
NAMPT	0	0.727091	0.787	0.372	0	TAM	NAMPT
ACP2	0	0.725761	0.46	0.082	0	TAM	ACP2
ACTB	0	0.724503	0.999	0.984	0	TAM	ACTB
EIF4EBP1	0	0.722839	0.646	0.219	0	TAM	EIF4EBP1
AP1S2	0	0.722694	0.651	0.19	0	TAM	AP1S2
PTAFR	0	0.721247	0.484	0.057	0	TAM	PTAFR
PGD	0	0.72121	0.568	0.173	0	TAM	PGD
LINC00998	0	0.720464	0.678	0.254	0	TAM	LINC00998
TXNIP	0	0.715736	0.756	0.39	0	TAM	TXNIP
RMDN3	0	0.712057	0.458	0.112	0	TAM	RMDN3
QKI	0	0.708616	0.568	0.159	0	TAM	QKI
CHCHD10	0	0.70745	0.796	0.452	0	TAM	CHCHD10
FPR1	0	0.703824	0.426	0.034	0	TAM	FPR1
NUCB1	0	0.703405	0.69	0.297	0	TAM	NUCB1
TMSB4X	0	0.703055	1	0.998	0	TAM	TMSB4X
PECAM1	0	0.696346	0.54	0.075	0	TAM	PECAM1
CORO1C	0	0.694882	0.533	0.118	0	TAM	CORO1C
MCOLN1	0	0.693145	0.477	0.069	0	TAM	MCOLN1
ARPC3	0	0.693139	0.959	0.792	0	TAM	ARPC3
ABCG1	0	0.686187	0.504	0.076	0	TAM	ABCG1
TFPT	0	0.685148	0.558	0.114	0	TAM	TFPT
THBD	0	0.685075	0.321	0.051	0	TAM	THBD
ITGAM	0	0.684247	0.437	0.033	0	TAM	ITGAM
RNH1	0	0.684054	0.762	0.404	0	TAM	RNH1
THEMIS2	0	0.67664	0.54	0.092	0	TAM	THEMIS2
NR1H3	0	0.675895	0.385	0.057	0	TAM	NR1H3
HAVCR2	0	0.67394	0.522	0.067	0	TAM	HAVCR2
ATP6V0E1	0	0.673914	0.939	0.717	0	TAM	ATP6V0E1
ACTR2	0	0.673176	0.794	0.4	0	TAM	ACTR2
NAGK	0	0.6709	0.551	0.156	0	TAM	NAGK
TMSB10	0	0.668741	0.999	0.99	0	TAM	TMSB10
2023-03-01	0	0.668167	0.477	0.049	0	TAM	2023-03-01
AKR1A1	0	0.667356	0.724	0.342	0	TAM	AKR1A1
LITAF	0	0.665742	0.861	0.514	0	TAM	LITAF
LHFPL2	0	0.664412	0.408	0.064	0	TAM	LHFPL2
GNB4	0	0.663601	0.432	0.04	0	TAM	GNB4
PNPLA6	0	0.661619	0.434	0.1	0	TAM	PNPLA6
SERF2	0	0.659972	0.991	0.942	0	TAM	SERF2
SIGLEC1	0	0.658908	0.369	0.008	0	TAM	SIGLEC1
RP11-160E2.6	0	0.657459	0.343	0.092	0	TAM	RP11-160E2.6
HAMP	0	0.655619	0.178	0.009	0	TAM	HAMP
PLSCR1	0	0.653578	0.624	0.234	0	TAM	PLSCR1
OTOA	0	0.649997	0.31	0.006	0	TAM	OTOA
EGR2	0	0.649682	0.339	0.06	0	TAM	EGR2
GPR34	0	0.648398	0.349	0.024	0	TAM	GPR34
HIF1A	0	0.646521	0.552	0.234	0	TAM	HIF1A
RP11-598F7.3	0	0.644637	0.283	0.009	0	TAM	RP11-598F7.3
OTUD1	0	0.642266	0.388	0.084	0	TAM	OTUD1
SRGN	0	0.641042	0.985	0.632	0	TAM	SRGN
IL18	0	0.638654	0.505	0.134	0	TAM	IL18
BCAP31	0	0.635895	0.764	0.41	0	TAM	BCAP31
DOK2	0	0.633827	0.63	0.156	0	TAM	DOK2
ATF5	0	0.632357	0.398	0.122	0	TAM	ATF5
SOAT1	0	0.63144	0.484	0.118	0	TAM	SOAT1
NINJ1	0	0.629112	0.59	0.281	0	TAM	NINJ1
GPR137B	0	0.626906	0.496	0.076	0	TAM	GPR137B
TTYH3	0	0.623966	0.398	0.104	0	TAM	TTYH3
CD36	0	0.623379	0.286	0.029	0	TAM	CD36
MPEG1	0	0.622893	0.398	0.034	0	TAM	MPEG1
FGL2	0	0.62247	0.392	0.07	0	TAM	FGL2
DSE	0	0.620842	0.441	0.062	0	TAM	DSE
PCOLCE2	0	0.620814	0.27	0.008	0	TAM	PCOLCE2
GPX4	0	0.619919	0.948	0.699	0	TAM	GPX4
CD59	0	0.616339	0.751	0.392	0	TAM	CD59
APLP2	0	0.614444	0.848	0.4	0	TAM	APLP2
LILRB3	0	0.610908	0.419	0.031	0	TAM	LILRB3
PPARG	0	0.610572	0.365	0.062	0	TAM	PPARG
OSM	0	0.610394	0.264	0.05	0	TAM	OSM
EFHD2	0	0.608627	0.664	0.265	0	TAM	EFHD2
TCEB2	0	0.607509	0.921	0.692	0	TAM	TCEB2
SPG21	0	0.606038	0.705	0.323	0	TAM	SPG21
ENG	0	0.60585	0.502	0.089	0	TAM	ENG
COLEC12	0	0.605292	0.374	0.037	0	TAM	COLEC12
TSPAN4	0	0.604973	0.568	0.214	0	TAM	TSPAN4
DBI	0	0.604801	0.894	0.608	0	TAM	DBI
SCARB2	0	0.604298	0.544	0.2	0	TAM	SCARB2
CD300LF	0	0.604192	0.39	0.018	0	TAM	CD300LF
LAMTOR1	0	0.603621	0.774	0.452	0	TAM	LAMTOR1
ACTN1	0	0.601578	0.527	0.133	0	TAM	ACTN1
MMP19	0	0.59846	0.282	0.017	0	TAM	MMP19
BMP2K	0	0.597509	0.392	0.064	0	TAM	BMP2K
HSP90B1	0	0.595979	0.828	0.512	0	TAM	HSP90B1
CALR	0	0.59502	0.865	0.609	0	TAM	CALR
CPM	0	0.594828	0.498	0.149	0	TAM	CPM
LACTB	0	0.593203	0.503	0.117	0	TAM	LACTB
GCA	0	0.592942	0.478	0.129	0	TAM	GCA
AP1B1	0	0.59228	0.438	0.105	0	TAM	AP1B1
CLTA	0	0.592261	0.82	0.477	0	TAM	CLTA
BLOC1S1	0	0.589718	0.83	0.485	0	TAM	BLOC1S1
GPCPD1	0	0.588215	0.548	0.183	0	TAM	GPCPD1
SPRED1	0	0.587662	0.378	0.102	0	TAM	SPRED1
MGST2	0	0.587376	0.537	0.184	0	TAM	MGST2
LINC01094	0	0.58621	0.342	0.01	0	TAM	LINC01094
CD9	0	0.585456	0.778	0.411	0	TAM	CD9
CTSH	0	0.584885	0.793	0.367	0	TAM	CTSH
M6PR	0	0.583289	0.668	0.271	0	TAM	M6PR
RAP2B	0	0.582072	0.509	0.168	0	TAM	RAP2B
SMS	0	0.580136	0.654	0.276	0	TAM	SMS
ITGAX	0	0.579697	0.391	0.038	0	TAM	ITGAX
SH3BGRL3	0	0.578012	0.972	0.872	0	TAM	SH3BGRL3
IFIT3	0	0.576474	0.331	0.081	0	TAM	IFIT3
AQP9	0	0.576448	0.324	0.019	0	TAM	AQP9
DMXL2	0	0.576215	0.385	0.042	0	TAM	DMXL2
TNFSF12	0	0.574067	0.489	0.106	0	TAM	TNFSF12
ADM	0	0.573688	0.248	0.061	0	TAM	ADM
TCN2	0	0.571663	0.376	0.065	0	TAM	TCN2
IFNGR2	0	0.56995	0.619	0.267	0	TAM	IFNGR2
KYNU	0	0.569451	0.428	0.072	0	TAM	KYNU
MMP14	0	0.569301	0.396	0.095	0	TAM	MMP14
RAB5C	0	0.569018	0.767	0.407	0	TAM	RAB5C
ADAMTSL4	0	0.568658	0.372	0.023	0	TAM	ADAMTSL4
SDC2	0	0.566809	0.239	0.052	0	TAM	SDC2
TNFAIP2	0	0.566782	0.535	0.17	0	TAM	TNFAIP2
SQRDL	0	0.566524	0.62	0.246	0	TAM	SQRDL
SYK	0	0.565821	0.452	0.082	0	TAM	SYK
COLGALT1	0	0.564591	0.436	0.087	0	TAM	COLGALT1
CAP1	0	0.564564	0.837	0.497	0	TAM	CAP1
BLVRA	0	0.5613	0.601	0.24	0	TAM	BLVRA
CNDP2	0	0.558827	0.583	0.219	0	TAM	CNDP2
TNS3	0	0.558157	0.41	0.1	0	TAM	TNS3
EPSTI1	0	0.558109	0.515	0.144	0	TAM	EPSTI1
TBXAS1	0	0.558071	0.441	0.062	0	TAM	TBXAS1
CD164	0	0.555377	0.751	0.383	0	TAM	CD164
IFNGR1	0	0.552772	0.539	0.173	0	TAM	IFNGR1
ZNF385A	0	0.552604	0.39	0.047	0	TAM	ZNF385A
PLA2G15	0	0.551848	0.387	0.034	0	TAM	PLA2G15
ZFAND5	0	0.550541	0.752	0.412	0	TAM	ZFAND5
NCKAP1L	0	0.549597	0.54	0.101	0	TAM	NCKAP1L
PIK3AP1	0	0.548596	0.398	0.037	0	TAM	PIK3AP1
VPS29	0	0.546538	0.711	0.371	0	TAM	VPS29
VCAN	0	0.54632	0.291	0.07	0	TAM	VCAN
AXL	0	0.546206	0.39	0.076	0	TAM	AXL
ATP5E	0	0.544054	0.982	0.912	0	TAM	ATP5E
RAB42	0	0.542518	0.294	0.017	0	TAM	RAB42
SLAMF8	0	0.542177	0.356	0.016	0	TAM	SLAMF8
SLC43A2	0	0.540932	0.434	0.09	0	TAM	SLC43A2
FAM96A	0	0.5405	0.609	0.233	0	TAM	FAM96A
HLA-DOA	0	0.539402	0.398	0.061	0	TAM	HLA-DOA
BNIP3L	0	0.539278	0.684	0.329	0	TAM	BNIP3L
S100A4	0	0.536997	0.934	0.718	0	TAM	S100A4
CD83	0	0.536835	0.749	0.251	0	TAM	CD83
ABHD12	0	0.53515	0.53	0.183	0	TAM	ABHD12
TFEC	0	0.535056	0.366	0.018	0	TAM	TFEC
RAC1	0	0.535029	0.955	0.646	0	TAM	RAC1
STAT1	0	0.534043	0.557	0.243	0	TAM	STAT1
SFT2D1	0	0.533675	0.704	0.339	0	TAM	SFT2D1
ARL6IP1	0	0.533378	0.759	0.407	0	TAM	ARL6IP1
CCL23	0	0.533349	0.253	0.008	0	TAM	CCL23
RENBP	0	0.530762	0.434	0.056	0	TAM	RENBP
MOB1A	0	0.530022	0.731	0.339	0	TAM	MOB1A
RB1	0	0.529859	0.341	0.086	0	TAM	RB1
GNG5	0	0.528532	0.86	0.539	0	TAM	GNG5
NCF4	0	0.528018	0.513	0.108	0	TAM	NCF4
TMED10	0	0.527995	0.748	0.401	0	TAM	TMED10
SCCPDH	0	0.527673	0.477	0.149	0	TAM	SCCPDH
CLEC12A	0	0.52617	0.341	0.026	0	TAM	CLEC12A
ARPC2	0	0.524618	0.945	0.794	0	TAM	ARPC2
TMEM251	0	0.524366	0.431	0.092	0	TAM	TMEM251
SLC25A19	0	0.523227	0.392	0.074	0	TAM	SLC25A19
VAMP5	0	0.522218	0.56	0.283	0	TAM	VAMP5
CLEC4A	0	0.522029	0.374	0.038	0	TAM	CLEC4A
PLEKHB2	0	0.521008	0.584	0.224	0	TAM	PLEKHB2
MAF	0	0.520002	0.436	0.096	0	TAM	MAF
ATP5G3	0	0.51978	0.848	0.594	0	TAM	ATP5G3
TMBIM6	0	0.519489	0.907	0.66	0	TAM	TMBIM6
SDSL	0	0.518565	0.389	0.081	0	TAM	SDSL
NCOA4	0	0.517567	0.538	0.193	0	TAM	NCOA4
SMPDL3A	0	0.513942	0.308	0.069	0	TAM	SMPDL3A
COTL1	0	0.512926	0.894	0.513	0	TAM	COTL1
CD300A	0	0.512257	0.364	0.055	0	TAM	CD300A
TMEM51	0	0.512163	0.35	0.069	0	TAM	TMEM51
LAMTOR2	0	0.510497	0.753	0.4	0	TAM	LAMTOR2
ZYX	0	0.505946	0.581	0.206	0	TAM	ZYX
NEAT1	0	0.505216	0.958	0.767	0	TAM	NEAT1
SLC38A6	0	0.505057	0.354	0.04	0	TAM	SLC38A6
HS3ST2	0	0.504282	0.145	0.004	0	TAM	HS3ST2
CD302	0	0.503485	0.417	0.09	0	TAM	CD302
GBP1	0	0.503339	0.383	0.1	0	TAM	GBP1
SLC31A1	0	0.502834	0.408	0.082	0	TAM	SLC31A1
TMIGD3	0	0.501899	0.171	0.005	0	TAM	TMIGD3
ANPEP	0	0.500948	0.308	0.063	0	TAM	ANPEP
CALM3	0	0.500045	0.746	0.419	0	TAM	CALM3
P2RX4	0	0.49895	0.443	0.122	0	TAM	P2RX4
TNF	0	0.496306	0.25	0.066	0	TAM	TNF
RAB13	0	0.496106	0.619	0.289	0	TAM	RAB13
ACER3	0	0.495325	0.415	0.076	0	TAM	ACER3
PSMA7	0	0.495301	0.9	0.681	0	TAM	PSMA7
FNDC3B	0	0.495058	0.49	0.186	0	TAM	FNDC3B
OGFRL1	0	0.495058	0.391	0.098	0	TAM	OGFRL1
DUSP3	0	0.494905	0.431	0.121	0	TAM	DUSP3
CD44	0	0.493894	0.884	0.559	0	TAM	CD44
RP11-386I14.4	0	0.492905	0.313	0.084	0	TAM	RP11-386I14.4
TLR4	0	0.491532	0.317	0.011	0	TAM	TLR4
RBM47	0	0.491513	0.536	0.215	0	TAM	RBM47
FOS	0	0.491451	0.911	0.667	0	TAM	FOS
FGR	0	0.489217	0.398	0.052	0	TAM	FGR
NCEH1	0	0.487553	0.373	0.076	0	TAM	NCEH1
H2AFJ	0	0.487472	0.678	0.316	0	TAM	H2AFJ
CLEC5A	0	0.487459	0.19	0.019	0	TAM	CLEC5A
RAB7A	0	0.485995	0.772	0.432	0	TAM	RAB7A
STX7	0	0.485778	0.498	0.139	0	TAM	STX7
GUSB	0	0.485279	0.51	0.179	0	TAM	GUSB
CAPZA2	0	0.483913	0.723	0.382	0	TAM	CAPZA2
CSF2RA	0	0.483748	0.385	0.073	0	TAM	CSF2RA
NRP2	0	0.483663	0.407	0.134	0	TAM	NRP2
NAGA	0	0.483574	0.402	0.072	0	TAM	NAGA
ERP44	0	0.482945	0.611	0.272	0	TAM	ERP44
VASP	0	0.48204	0.655	0.323	0	TAM	VASP
EMILIN2	0	0.481475	0.357	0.037	0	TAM	EMILIN2
NUP214	0	0.479835	0.409	0.094	0	TAM	NUP214
GLMP	0	0.477797	0.421	0.119	0	TAM	GLMP
SLC8A1	0	0.477721	0.32	0.024	0	TAM	SLC8A1
ATP6V1A	0	0.477423	0.454	0.143	0	TAM	ATP6V1A
UNC93B1	0	0.476285	0.49	0.168	0	TAM	UNC93B1
ATP1B3	0	0.476239	0.755	0.376	0	TAM	ATP1B3
MKNK1	0	0.475357	0.429	0.1	0	TAM	MKNK1
DPYSL2	0	0.475192	0.526	0.206	0	TAM	DPYSL2
SNX6	0	0.474506	0.593	0.251	0	TAM	SNX6
RTN3	0	0.472046	0.606	0.275	0	TAM	RTN3
FKBP15	0	0.471306	0.393	0.065	0	TAM	FKBP15
PTMS	0	0.469725	0.705	0.347	0	TAM	PTMS
FABP3	0	0.469456	0.237	0.027	0	TAM	FABP3
RAB10	0	0.46933	0.629	0.285	0	TAM	RAB10
RRAGD	0	0.46862	0.365	0.045	0	TAM	RRAGD
CNPY3	0	0.467759	0.643	0.261	0	TAM	CNPY3
CD33	0	0.466181	0.374	0.035	0	TAM	CD33
NRP1	0	0.466167	0.349	0.095	0	TAM	NRP1
TALDO1	0	0.466116	0.748	0.445	0	TAM	TALDO1
FKBP1A	0	0.465829	0.83	0.55	0	TAM	FKBP1A
CH17-373J23.1	0	0.465804	0.242	0.051	0	TAM	CH17-373J23.1
RP11-1008C21.1	0	0.46572	0.236	0.007	0	TAM	RP11-1008C21.1
BASP1	0	0.465208	0.386	0.133	0	TAM	BASP1
FMNL2	0	0.464481	0.345	0.061	0	TAM	FMNL2
CCRL2	0	0.464408	0.323	0.041	0	TAM	CCRL2
STX11	0	0.463629	0.491	0.116	0	TAM	STX11
KIAA0930	0	0.463003	0.368	0.087	0	TAM	KIAA0930
RP5-839B4.8	0	0.461241	0.227	0.004	0	TAM	RP5-839B4.8
BLOC1S2	0	0.460306	0.598	0.265	0	TAM	BLOC1S2
CYFIP1	0	0.459286	0.385	0.109	0	TAM	CYFIP1
PKM	0	0.459005	0.869	0.6	0	TAM	PKM
EPB41L3	0	0.458489	0.307	0.023	0	TAM	EPB41L3
LGALS3BP	0	0.457249	0.588	0.289	0	TAM	LGALS3BP
GK	0	0.457242	0.387	0.089	0	TAM	GK
IQGAP1	0	0.456632	0.683	0.345	0	TAM	IQGAP1
LRRC25	0	0.452656	0.321	0.018	0	TAM	LRRC25
NQO2	0	0.452131	0.441	0.138	0	TAM	NQO2
MFSD12	0	0.45171	0.356	0.093	0	TAM	MFSD12
TMED5	0	0.45153	0.519	0.19	0	TAM	TMED5
C20orf27	0	0.451264	0.482	0.181	0	TAM	C20orf27
PLEKHO2	0	0.450057	0.341	0.039	0	TAM	PLEKHO2
RNF149	0	0.449866	0.567	0.244	0	TAM	RNF149
PFN1	0	0.449072	0.98	0.911	0	TAM	PFN1
DRAM2	0	0.448921	0.592	0.238	0	TAM	DRAM2
PDE4DIP	0	0.448441	0.415	0.116	0	TAM	PDE4DIP
LCP2	0	0.448248	0.522	0.128	0	TAM	LCP2
PRDX3	0	0.44701	0.613	0.276	0	TAM	PRDX3
SLC16A10	0	0.443906	0.209	0.019	0	TAM	SLC16A10
IFIT2	0	0.443251	0.223	0.046	0	TAM	IFIT2
CFL1	0	0.443165	0.978	0.91	0	TAM	CFL1
PTPN6	0	0.441176	0.555	0.182	0	TAM	PTPN6
NDUFB1	0	0.440294	0.755	0.436	0	TAM	NDUFB1
SKAP2	0	0.440278	0.539	0.19	0	TAM	SKAP2
CRTAP	0	0.440046	0.507	0.189	0	TAM	CRTAP
LYN	0	0.439853	0.592	0.24	0	TAM	LYN
CANX	0	0.439711	0.72	0.384	0	TAM	CANX
FRMD4A	0	0.43863	0.31	0.031	0	TAM	FRMD4A
VMA21	0	0.43726	0.526	0.196	0	TAM	VMA21
BHLHE41	0	0.43719	0.301	0.034	0	TAM	BHLHE41
KLHDC8B	0	0.435371	0.288	0.058	0	TAM	KLHDC8B
CEBPA	0	0.435361	0.338	0.063	0	TAM	CEBPA
FCGR1B	0	0.434917	0.272	0.01	0	TAM	FCGR1B
MAN1A1	0	0.433721	0.36	0.067	0	TAM	MAN1A1
BST1	0	0.433222	0.334	0.04	0	TAM	BST1
RBPJ	0	0.432939	0.676	0.323	0	TAM	RBPJ
TNNI2	0	0.432585	0.255	0.028	0	TAM	TNNI2
MYO9B	0	0.432216	0.443	0.111	0	TAM	MYO9B
HSD3B7	0	0.430293	0.33	0.066	0	TAM	HSD3B7
ARPC1B	0	0.429924	0.916	0.705	0	TAM	ARPC1B
EGR1	0	0.42836	0.646	0.346	0	TAM	EGR1
CMKLR1	0	0.42656	0.238	0.008	0	TAM	CMKLR1
DAPK1	0	0.425705	0.367	0.095	0	TAM	DAPK1
FERMT3	0	0.425137	0.532	0.13	0	TAM	FERMT3
ME2	0	0.424317	0.392	0.114	0	TAM	ME2
LILRB5	0	0.423182	0.2	0.003	0	TAM	LILRB5
PEA15	0	0.423038	0.434	0.169	0	TAM	PEA15
RGS10	0	0.422304	0.771	0.41	0	TAM	RGS10
IQGAP2	0	0.42198	0.432	0.088	0	TAM	IQGAP2
HSBP1	0	0.421701	0.773	0.418	0	TAM	HSBP1
GSN	0	0.420318	0.672	0.326	0	TAM	GSN
GLA	0	0.420164	0.375	0.093	0	TAM	GLA
PEPD	0	0.419905	0.499	0.157	0	TAM	PEPD
PRR13	0	0.418197	0.822	0.547	0	TAM	PRR13
TCIRG1	0	0.417694	0.492	0.17	0	TAM	TCIRG1
ADAM9	0	0.417483	0.396	0.145	0	TAM	ADAM9
GAL3ST4	0	0.415799	0.206	0.008	0	TAM	GAL3ST4
ADPGK	0	0.414008	0.523	0.186	0	TAM	ADPGK
DNAJC5B	0	0.412362	0.227	0.006	0	TAM	DNAJC5B
UBE2E2	0	0.411596	0.4	0.092	0	TAM	UBE2E2
PRNP	0	0.410435	0.588	0.245	0	TAM	PRNP
FUCA2	0	0.408524	0.428	0.134	0	TAM	FUCA2
HK2	0	0.40798	0.268	0.062	0	TAM	HK2
TPM3	0	0.407894	0.861	0.583	0	TAM	TPM3
ADAM10	0	0.407869	0.46	0.152	0	TAM	ADAM10
FLVCR2	0	0.407735	0.302	0.019	0	TAM	FLVCR2
RBX1	0	0.406491	0.803	0.495	0	TAM	RBX1
GBA	0	0.406222	0.36	0.084	0	TAM	GBA
RAB1A	0	0.405703	0.684	0.369	0	TAM	RAB1A
SERPINB6	0	0.404707	0.573	0.244	0	TAM	SERPINB6
TDP2	0	0.403423	0.387	0.113	0	TAM	TDP2
TRPV2	0	0.402859	0.382	0.058	0	TAM	TRPV2
PRCP	0	0.402201	0.41	0.136	0	TAM	PRCP
COMMD9	0	0.402119	0.439	0.134	0	TAM	COMMD9
LCP1	0	0.401997	0.722	0.276	0	TAM	LCP1
SPCS3	0	0.401329	0.588	0.274	0	TAM	SPCS3
AVPI1	0	0.400533	0.388	0.141	0	TAM	AVPI1
COQ2	0	0.399891	0.36	0.076	0	TAM	COQ2
TGOLN2	0	0.399854	0.616	0.293	0	TAM	TGOLN2
STX12	0	0.399708	0.446	0.151	0	TAM	STX12
NTAN1	0	0.399254	0.457	0.151	0	TAM	NTAN1
GLIPR1	0	0.398195	0.626	0.207	0	TAM	GLIPR1
DPP7	0	0.396969	0.7	0.386	0	TAM	DPP7
B3GNT5	0	0.396897	0.279	0.071	0	TAM	B3GNT5
ABHD5	0	0.395939	0.343	0.125	0	TAM	ABHD5
IFIT1	0	0.395673	0.204	0.056	0	TAM	IFIT1
MAP3K8	0	0.395636	0.566	0.23	0	TAM	MAP3K8
TNFAIP8L2	0	0.394866	0.308	0.025	0	TAM	TNFAIP8L2
MITF	0	0.394288	0.354	0.065	0	TAM	MITF
C4orf48	0	0.392796	0.697	0.345	0	TAM	C4orf48
LEPROT	0	0.392604	0.556	0.239	0	TAM	LEPROT
MDH1	0	0.392402	0.559	0.287	0	TAM	MDH1
ALCAM	0	0.390879	0.413	0.163	0	TAM	ALCAM
CD53	0	0.390218	0.811	0.361	0	TAM	CD53
SLC1A3	0	0.3901	0.242	0.008	0	TAM	SLC1A3
BCKDK	0	0.389479	0.441	0.164	0	TAM	BCKDK
ADAMDEC1	0	0.389381	0.134	0.007	0	TAM	ADAMDEC1
UBE2D1	0	0.387636	0.514	0.197	0	TAM	UBE2D1
IL6	0	0.385326	0.156	0.034	0	TAM	IL6
RSU1	0	0.384874	0.504	0.189	0	TAM	RSU1
ZFHX3	0	0.384231	0.343	0.131	0	TAM	ZFHX3
ATG3	0	0.384063	0.576	0.262	0	TAM	ATG3
TWF2	0	0.383422	0.557	0.223	0	TAM	TWF2
NAIP	0	0.383412	0.277	0.034	0	TAM	NAIP
CLIC4	0	0.383063	0.402	0.121	0	TAM	CLIC4
DDAH2	0	0.382677	0.59	0.248	0	TAM	DDAH2
VKORC1	0	0.382058	0.619	0.312	0	TAM	VKORC1
SHTN1	0	0.382027	0.34	0.082	0	TAM	SHTN1
SYNGR2	0	0.381792	0.75	0.391	0	TAM	SYNGR2
IL10RB	0	0.381494	0.478	0.186	0	TAM	IL10RB
CH17-340M24.3	0	0.379693	0.362	0.097	0	TAM	CH17-340M24.3
MIR3945HG	0	0.378999	0.199	0.012	0	TAM	MIR3945HG
VTI1B	0	0.378965	0.568	0.257	0	TAM	VTI1B
STX4	0	0.37889	0.491	0.198	0	TAM	STX4
HSD17B14	0	0.378222	0.309	0.054	0	TAM	HSD17B14
IFI27L2	0	0.378166	0.681	0.329	0	TAM	IFI27L2
SLAMF9	0	0.377998	0.114	0.008	0	TAM	SLAMF9
CAT	0	0.377146	0.464	0.161	0	TAM	CAT
GNPDA1	0	0.376384	0.332	0.091	0	TAM	GNPDA1
SIGLEC7	0	0.373262	0.267	0.01	0	TAM	SIGLEC7
TMEM37	0	0.372844	0.261	0.051	0	TAM	TMEM37
PARVB	0	0.372425	0.389	0.083	0	TAM	PARVB
AGRP	0	0.371771	0.176	0.002	0	TAM	AGRP
PTPN12	0	0.370256	0.472	0.204	0	TAM	PTPN12
ADAM17	0	0.369431	0.423	0.159	0	TAM	ADAM17
ARRDC4	0	0.369226	0.237	0.02	0	TAM	ARRDC4
SUMO3	0	0.369197	0.709	0.39	0	TAM	SUMO3
RHOQ	0	0.367028	0.343	0.087	0	TAM	RHOQ
SCIMP	0	0.366098	0.308	0.031	0	TAM	SCIMP
CASP1	0	0.365851	0.5	0.168	0	TAM	CASP1
PLBD2	0	0.365169	0.3	0.057	0	TAM	PLBD2
RAP1A	0	0.364582	0.762	0.414	0	TAM	RAP1A
ETS2	0	0.364486	0.394	0.174	0	TAM	ETS2
LPCAT2	0	0.36348	0.287	0.048	0	TAM	LPCAT2
GNAQ	0	0.362812	0.503	0.226	0	TAM	GNAQ
FCHO2	0	0.362523	0.296	0.07	0	TAM	FCHO2
IL10	0	0.36192	0.169	0.017	0	TAM	IL10
STAC3	0	0.360917	0.269	0.018	0	TAM	STAC3
SH2B3	0	0.360822	0.347	0.076	0	TAM	SH2B3
ACE	0	0.360371	0.29	0.033	0	TAM	ACE
TM6SF1	0	0.360193	0.279	0.022	0	TAM	TM6SF1
TMEM219	0	0.359716	0.76	0.458	0	TAM	TMEM219
RNASE2	0	0.359341	0.149	0.009	0	TAM	RNASE2
IL13RA1	0	0.359296	0.439	0.176	0	TAM	IL13RA1
ARL8B	0	0.357802	0.454	0.174	0	TAM	ARL8B
LILRB2	0	0.357149	0.243	0.019	0	TAM	LILRB2
DOK3	0	0.356858	0.292	0.026	0	TAM	DOK3
ACSL1	0	0.356702	0.341	0.119	0	TAM	ACSL1
ZNF706	0	0.356647	0.738	0.444	0	TAM	ZNF706
CMTM6	0	0.356157	0.686	0.34	0	TAM	CMTM6
NEK6	0	0.355994	0.415	0.152	0	TAM	NEK6
MX1	0	0.355627	0.387	0.169	0	TAM	MX1
REEP5	0	0.355584	0.71	0.422	0	TAM	REEP5
SLC29A1	0	0.354459	0.303	0.073	0	TAM	SLC29A1
RPN2	0	0.354205	0.653	0.366	0	TAM	RPN2
FAM49B	0	0.353917	0.738	0.378	0	TAM	FAM49B
SLC7A8	0	0.352617	0.227	0.022	0	TAM	SLC7A8
TUBB6	0	0.351945	0.335	0.073	0	TAM	TUBB6
SDC3	0	0.351753	0.207	0.041	0	TAM	SDC3
VDAC1	0	0.351238	0.699	0.403	0	TAM	VDAC1
ENPP2	0	0.350486	0.233	0.025	0	TAM	ENPP2
MERTK	0	0.349899	0.176	0.019	0	TAM	MERTK
MXD1	0	0.349744	0.281	0.101	0	TAM	MXD1
MOB3B	0	0.349231	0.274	0.047	0	TAM	MOB3B
PAPSS1	0	0.348885	0.358	0.11	0	TAM	PAPSS1
SNX24	0	0.348699	0.316	0.08	0	TAM	SNX24
PLEKHO1	0	0.347175	0.335	0.107	0	TAM	PLEKHO1
HACD4	0	0.346511	0.388	0.097	0	TAM	HACD4
APIP	0	0.346222	0.39	0.135	0	TAM	APIP
ATP6V1D	0	0.34609	0.506	0.211	0	TAM	ATP6V1D
PLXND1	0	0.344827	0.33	0.11	0	TAM	PLXND1
TMEM70	0	0.344706	0.474	0.198	0	TAM	TMEM70
TNFRSF1A	0	0.344613	0.518	0.23	0	TAM	TNFRSF1A
PPIF	0	0.344459	0.395	0.154	0	TAM	PPIF
FFAR4	0	0.343931	0.209	0.005	0	TAM	FFAR4
PICALM	0	0.343827	0.478	0.196	0	TAM	PICALM
RHOB	0	0.34361	0.633	0.34	0	TAM	RHOB
CAPZA1	0	0.343505	0.69	0.354	0	TAM	CAPZA1
KCNAB2	0	0.342455	0.378	0.073	0	TAM	KCNAB2
RHOG	0	0.342441	0.742	0.389	0	TAM	RHOG
OSBPL1A	0	0.342267	0.323	0.075	0	TAM	OSBPL1A
IRF8	0	0.341291	0.464	0.096	0	TAM	IRF8
ASGR1	0	0.340158	0.253	0.04	0	TAM	ASGR1
FAM20C	0	0.339687	0.241	0.039	0	TAM	FAM20C
2023-03-02	0	0.339093	0.367	0.108	0	TAM	2023-03-02
BCAT1	0	0.337891	0.34	0.113	0	TAM	BCAT1
MMD	0	0.337369	0.325	0.084	0	TAM	MMD
BST2	0	0.337081	0.761	0.443	0	TAM	BST2
SELPLG	0	0.336422	0.422	0.096	0	TAM	SELPLG
LPAR6	0	0.334243	0.234	0.058	0	TAM	LPAR6
RASGRP3	0	0.334025	0.272	0.073	0	TAM	RASGRP3
TIMM8B	0	0.33363	0.624	0.321	0	TAM	TIMM8B
AP2A2	0	0.333548	0.339	0.128	0	TAM	AP2A2
UBE2L6	0	0.331968	0.622	0.327	0	TAM	UBE2L6
PTPMT1	0	0.331646	0.416	0.182	0	TAM	PTPMT1
GNB1	0	0.331311	0.584	0.283	0	TAM	GNB1
ST3GAL6	0	0.331188	0.261	0.037	0	TAM	ST3GAL6
FOLR3	0	0.330915	0.111	0.008	0	TAM	FOLR3
GNA13	0	0.330262	0.398	0.142	0	TAM	GNA13
HSD17B4	0	0.329085	0.352	0.113	0	TAM	HSD17B4
DRAM1	0	0.327647	0.4	0.15	0	TAM	DRAM1
CLTC	0	0.327278	0.487	0.246	0	TAM	CLTC
SLC43A3	0	0.327276	0.372	0.152	0	TAM	SLC43A3
ADORA3	0	0.326191	0.159	0.004	0	TAM	ADORA3
FEZ2	0	0.325598	0.466	0.206	0	TAM	FEZ2
SERINC1	0	0.325525	0.538	0.231	0	TAM	SERINC1
ELL2	0	0.324792	0.368	0.137	0	TAM	ELL2
VAMP3	0	0.324652	0.466	0.192	0	TAM	VAMP3
PABPC4	0	0.323666	0.547	0.282	0	TAM	PABPC4
CREBL2	0	0.323527	0.365	0.125	0	TAM	CREBL2
SLC25A24	0	0.322097	0.335	0.087	0	TAM	SLC25A24
CARD16	0	0.321199	0.619	0.255	0	TAM	CARD16
RGS19	0	0.32108	0.52	0.204	0	TAM	RGS19
MFSD7	0	0.321032	0.27	0.036	0	TAM	MFSD7
MYD88	0	0.320865	0.359	0.121	0	TAM	MYD88
GLB1	0	0.320217	0.352	0.104	0	TAM	GLB1
OAS1	0	0.319483	0.351	0.143	0	TAM	OAS1
DECR1	0	0.319309	0.488	0.239	0	TAM	DECR1
TMEM167A	0	0.318752	0.627	0.337	0	TAM	TMEM167A
ALAS1	0	0.318665	0.301	0.101	0	TAM	ALAS1
OPN3	0	0.318643	0.286	0.075	0	TAM	OPN3
NECAP2	0	0.31817	0.539	0.222	0	TAM	NECAP2
RARRES1	0	0.318103	0.231	0.044	0	TAM	RARRES1
AZI2	0	0.317477	0.376	0.146	0	TAM	AZI2
ITPR2	0	0.317048	0.307	0.088	0	TAM	ITPR2
HCAR2	0	0.316703	0.186	0.019	0	TAM	HCAR2
PARVG	0	0.316563	0.42	0.089	0	TAM	PARVG
ATP6V1E1	0	0.316342	0.574	0.271	0	TAM	ATP6V1E1
CAPNS1	0	0.313576	0.594	0.301	0	TAM	CAPNS1
ABI3	0	0.313174	0.415	0.097	0	TAM	ABI3
SPPL2A	0	0.312615	0.475	0.193	0	TAM	SPPL2A
SCO2	0	0.31232	0.384	0.177	0	TAM	SCO2
PYGL	0	0.311836	0.264	0.042	0	TAM	PYGL
TLR2	0	0.310881	0.219	0.048	0	TAM	TLR2
CD40	0	0.309664	0.38	0.143	0	TAM	CD40
SLC35F6	0	0.309459	0.325	0.096	0	TAM	SLC35F6
CEP170	0	0.308338	0.276	0.068	0	TAM	CEP170
UBE2F	0	0.307791	0.521	0.228	0	TAM	UBE2F
RAP2A	0	0.306481	0.262	0.058	0	TAM	RAP2A
IL3RA	0	0.306145	0.198	0.016	0	TAM	IL3RA
HK3	0	0.305596	0.213	0.006	0	TAM	HK3
P4HA1	0	0.303676	0.357	0.132	0	TAM	P4HA1
SPNS1	0	0.302744	0.384	0.14	0	TAM	SPNS1
DEFB1	0	0.301666	0.124	0.011	0	TAM	DEFB1
ACOT13	0	0.300852	0.403	0.172	0	TAM	ACOT13
TGFBR1	0	0.300671	0.252	0.054	0	TAM	TGFBR1
KIAA1033	0	0.300469	0.359	0.114	0	TAM	KIAA1033
SLFN11	0	0.299799	0.27	0.053	0	TAM	SLFN11
SSR1	0	0.299614	0.574	0.289	0	TAM	SSR1
XAF1	0	0.299494	0.321	0.105	0	TAM	XAF1
SCARB1	0	0.297957	0.225	0.03	0	TAM	SCARB1
PPP1R15B	0	0.296973	0.428	0.206	0	TAM	PPP1R15B
MRAS	0	0.296425	0.232	0.031	0	TAM	MRAS
SAMD9L	0	0.29629	0.362	0.111	0	TAM	SAMD9L
METRNL	0	0.296243	0.33	0.137	0	TAM	METRNL
PARP12	0	0.295775	0.328	0.09	0	TAM	PARP12
CTBS	0	0.295025	0.377	0.133	0	TAM	CTBS
MPHOSPH6	0	0.295007	0.368	0.121	0	TAM	MPHOSPH6
NANS	0	0.294281	0.544	0.27	0	TAM	NANS
MANBA	0	0.293878	0.321	0.092	0	TAM	MANBA
KMO	0	0.292716	0.201	0.014	0	TAM	KMO
HVCN1	0	0.292521	0.325	0.052	0	TAM	HVCN1
PTPRO	0	0.292424	0.212	0.007	0	TAM	PTPRO
ATP6V1C1	0	0.29182	0.344	0.12	0	TAM	ATP6V1C1
NPTN	0	0.290765	0.332	0.128	0	TAM	NPTN
IFI35	0	0.290423	0.436	0.21	0	TAM	IFI35
MTPN	0	0.290291	0.617	0.326	0	TAM	MTPN
WARS	0	0.290089	0.35	0.132	0	TAM	WARS
MGAT4A	0	0.289953	0.45	0.147	0	TAM	MGAT4A
DOCK2	0	0.28947	0.354	0.083	0	TAM	DOCK2
TGM2	0	0.28946	0.385	0.165	0	TAM	TGM2
RP3-460G2.2	0	0.289369	0.198	0.008	0	TAM	RP3-460G2.2
UCP2	0	0.289194	0.719	0.372	0	TAM	UCP2
TUBB	0	0.289142	0.8	0.489	0	TAM	TUBB
DHRS3	0	0.289001	0.4	0.168	0	TAM	DHRS3
FRMD4B	0	0.28793	0.344	0.135	0	TAM	FRMD4B
ATP6V1H	0	0.287801	0.421	0.183	0	TAM	ATP6V1H
LAT2	0	0.287484	0.368	0.098	0	TAM	LAT2
SDHD	0	0.287159	0.53	0.257	0	TAM	SDHD
LSM6	0	0.287027	0.538	0.281	0	TAM	LSM6
OS9	0	0.286705	0.557	0.285	0	TAM	OS9
RNPEP	0	0.286691	0.416	0.179	0	TAM	RNPEP
ZMIZ1	0	0.286525	0.282	0.074	0	TAM	ZMIZ1
CSF2RB	0	0.285607	0.276	0.035	0	TAM	CSF2RB
ZFYVE16	0	0.285585	0.268	0.087	0	TAM	ZFYVE16
MPC1	0	0.285298	0.548	0.264	0	TAM	MPC1
GAPLINC	0	0.284564	0.194	0.005	0	TAM	GAPLINC
CD93	0	0.284504	0.168	0.034	0	TAM	CD93
FAM49A	0	0.284468	0.281	0.067	0	TAM	FAM49A
FAM198B	0	0.284104	0.192	0.033	0	TAM	FAM198B
APOL4	0	0.28387	0.197	0.009	0	TAM	APOL4
SORT1	0	0.283268	0.281	0.074	0	TAM	SORT1
DPH3	0	0.282468	0.429	0.172	0	TAM	DPH3
APOBR	0	0.282045	0.226	0.027	0	TAM	APOBR
LPXN	0	0.281714	0.506	0.158	0	TAM	LPXN
UQCRC1	0	0.281675	0.548	0.279	0	TAM	UQCRC1
FGD4	0	0.281422	0.229	0.061	0	TAM	FGD4
RNF135	0	0.281365	0.318	0.104	0	TAM	RNF135
LILRB1	0	0.280476	0.237	0.027	0	TAM	LILRB1
GADD45G	0	0.280024	0.312	0.127	0	TAM	GADD45G
HN1	0	0.27986	0.734	0.426	0	TAM	HN1
NAA20	0	0.279843	0.505	0.251	0	TAM	NAA20
ARL8A	0	0.279152	0.341	0.134	0	TAM	ARL8A
CD58	0	0.276948	0.394	0.128	0	TAM	CD58
CISD2	0	0.276176	0.538	0.281	0	TAM	CISD2
SLC29A3	0	0.276113	0.226	0.026	0	TAM	SLC29A3
PLXNC1	0	0.276054	0.198	0.029	0	TAM	PLXNC1
PDCD6IP	0	0.276012	0.447	0.186	0	TAM	PDCD6IP
GTF3C6	0	0.274626	0.613	0.331	0	TAM	GTF3C6
NABP1	0	0.274616	0.397	0.145	0	TAM	NABP1
OAS2	0	0.274573	0.25	0.064	0	TAM	OAS2
HPSE	0	0.273512	0.186	0.024	0	TAM	HPSE
GPD1	0	0.273435	0.128	0.003	0	TAM	GPD1
SIGLEC9	0	0.272142	0.21	0.008	0	TAM	SIGLEC9
BAX	0	0.272044	0.677	0.368	0	TAM	BAX
ACO1	0	0.271567	0.231	0.066	0	TAM	ACO1
PDLIM7	0	0.270677	0.306	0.12	0	TAM	PDLIM7
DPEP2	0	0.270444	0.238	0.02	0	TAM	DPEP2
BEX4	0	0.269173	0.4	0.148	0	TAM	BEX4
PLIN3	0	0.268842	0.425	0.188	0	TAM	PLIN3
MYO5A	0	0.267996	0.255	0.052	0	TAM	MYO5A
VEGFB	0	0.267674	0.328	0.127	0	TAM	VEGFB
ATP2C1	0	0.26598	0.321	0.125	0	TAM	ATP2C1
ARAP1	0	0.265973	0.295	0.095	0	TAM	ARAP1
IFI44	0	0.265045	0.305	0.117	0	TAM	IFI44
EPB41L2	0	0.264752	0.243	0.054	0	TAM	EPB41L2
PFKL	0	0.26444	0.456	0.208	0	TAM	PFKL
ACOT7	0	0.2635	0.281	0.102	0	TAM	ACOT7
SDHB	0	0.263442	0.518	0.264	0	TAM	SDHB
HCAR3	0	0.263342	0.151	0.015	0	TAM	HCAR3
GATM	0	0.262162	0.147	0.028	0	TAM	GATM
CPPED1	0	0.261039	0.288	0.065	0	TAM	CPPED1
ATP6V0D2	0	0.260627	0.137	0.002	0	TAM	ATP6V0D2
OSTF1	0	0.259843	0.598	0.272	0	TAM	OSTF1
RP11-670E13.6	0	0.259712	0.185	0.039	0	TAM	RP11-670E13.6
NPC1	0	0.259685	0.235	0.062	0	TAM	NPC1
RNF144B	0	0.258541	0.236	0.063	0	TAM	RNF144B
EHBP1L1	0	0.257944	0.32	0.132	0	TAM	EHBP1L1
CPEB4	0	0.257709	0.327	0.112	0	TAM	CPEB4
PDXK	0	0.257635	0.548	0.26	0	TAM	PDXK
SUCNR1	0	0.256764	0.194	0.009	0	TAM	SUCNR1
CD180	0	0.255568	0.176	0.016	0	TAM	CD180
IGF2R	0	0.254969	0.302	0.103	0	TAM	IGF2R
AMDHD2	0	0.254858	0.287	0.089	0	TAM	AMDHD2
SH3GLB1	0	0.254801	0.597	0.31	0	TAM	SH3GLB1
MBD2	0	0.254295	0.354	0.148	0	TAM	MBD2
SNCA	0	0.254031	0.179	0.017	0	TAM	SNCA
TMBIM1	0	0.25361	0.505	0.244	0	TAM	TMBIM1
USF2	0	0.252396	0.441	0.195	0	TAM	USF2
OSTM1	0	0.252328	0.334	0.085	0	TAM	OSTM1
YIF1B	0	0.251833	0.35	0.125	0	TAM	YIF1B
RASGEF1B	0	0.251648	0.365	0.126	0	TAM	RASGEF1B
HPGDS	0	-0.28062	0.22	0.056	0	TAM	HPGDS
RPS24	0	-0.440645	0.99	0.987	0	TAM	RPS24
BTF3	0	-0.534573	0.931	0.908	0	TAM	BTF3
CTTN	0	-0.58021	0.027	0.227	0	TAM	CTTN
FAU	0	-0.599573	0.985	0.983	0	TAM	FAU
NACA	0	-0.605468	0.96	0.954	0	TAM	NACA
NPM1	0	-0.605635	0.887	0.871	0	TAM	NPM1
TRAF4	0	-0.606421	0.036	0.249	0	TAM	TRAF4
RPL22	0	-0.614301	0.965	0.95	0	TAM	RPL22
TMA7	0	-0.615096	0.84	0.814	0	TAM	TMA7
RPL38	0	-0.615472	0.969	0.951	0	TAM	RPL38
H3F3B	0	-0.618239	0.973	0.96	0	TAM	H3F3B
RPS9	0	-0.650989	0.988	0.989	0	TAM	RPS9
TOMM7	0	-0.651393	0.896	0.865	0	TAM	TOMM7
LMO7	0	-0.651812	0.032	0.232	0	TAM	LMO7
RPL23	0	-0.65622	0.966	0.962	0	TAM	RPL23
RPS13	0	-0.657484	0.986	0.984	0	TAM	RPS13
RAB25	0	-0.666885	0.025	0.236	0	TAM	RAB25
RPS20	0	-0.671439	0.993	0.988	0	TAM	RPS20
RPS28	0	-0.688311	0.988	0.984	0	TAM	RPS28
EIF1	0	-0.694279	0.984	0.987	0	TAM	EIF1
RPL37A	0	-0.698814	0.978	0.976	0	TAM	RPL37A
RPS11	0	-0.699165	0.979	0.979	0	TAM	RPS11
HINT1	0	-0.705622	0.885	0.83	0	TAM	HINT1
RPL28	0	-0.707573	0.996	0.994	0	TAM	RPL28
SYNE2	0	-0.70987	0.022	0.224	0	TAM	SYNE2
PTMA	0	-0.717989	0.992	0.99	0	TAM	PTMA
EIF3E	0	-0.719699	0.784	0.771	0	TAM	EIF3E
CIRBP	0	-0.726019	0.793	0.773	0	TAM	CIRBP
RPL35	0	-0.726277	0.985	0.984	0	TAM	RPL35
RPL27	0	-0.740911	0.978	0.976	0	TAM	RPL27
SLC38A1	0	-0.744316	0.024	0.249	0	TAM	SLC38A1
RPL15	0	-0.765205	0.987	0.992	0	TAM	RPL15
MALL	0	-0.769145	0.029	0.23	0	TAM	MALL
SDC1	0	-0.778977	0.035	0.256	0	TAM	SDC1
RPL39	0	-0.782806	0.991	0.988	0	TAM	RPL39
RPL12	0	-0.78551	0.993	0.99	0	TAM	RPL12
RPL9	0	-0.789529	0.989	0.988	0	TAM	RPL9
RPL27A	0	-0.802019	0.994	0.994	0	TAM	RPL27A
RPL26	0	-0.819539	0.986	0.99	0	TAM	RPL26
RPS23	0	-0.82524	0.99	0.99	0	TAM	RPS23
RPS16	0	-0.843142	0.988	0.99	0	TAM	RPS16
EEF1A1	0	-0.852537	0.997	0.997	0	TAM	EEF1A1
RPS12	0	-0.85723	0.996	0.994	0	TAM	RPS12
PERP	0	-0.86747	0.039	0.29	0	TAM	PERP
RPLP1	0	-0.871176	0.996	0.998	0	TAM	RPLP1
RPS15	0	-0.88055	0.992	0.993	0	TAM	RPS15
C12orf57	0	-0.89578	0.37	0.536	0	TAM	C12orf57
EEF1B2	0	-0.896614	0.9	0.9	0	TAM	EEF1B2
GNB2L1	0	-0.906416	0.955	0.97	0	TAM	GNB2L1
RPS19	0	-0.911813	0.996	0.996	0	TAM	RPS19
RPL36	0	-0.921629	0.98	0.974	0	TAM	RPL36
TSTD1	0	-0.922282	0.251	0.435	0	TAM	TSTD1
PRDX2	0	-0.923119	0.256	0.472	0	TAM	PRDX2
ICAM3	0	-0.927566	0.11	0.335	0	TAM	ICAM3
RPS29	0	-0.93041	0.984	0.982	0	TAM	RPS29
RPL7A	0	-0.933206	0.965	0.979	0	TAM	RPL7A
HNRNPA1	0	-0.934818	0.887	0.914	0	TAM	HNRNPA1
KRT10	0	-0.949504	0.423	0.55	0	TAM	KRT10
RPL37	0	-0.951329	0.977	0.975	0	TAM	RPL37
RPL19	0	-0.953382	0.991	0.993	0	TAM	RPL19
RPL29	0	-0.954605	0.971	0.981	0	TAM	RPL29
RPL10	0	-0.954774	0.997	0.999	0	TAM	RPL10
RPL14	0	-0.96939	0.97	0.981	0	TAM	RPL14
RPS3A	0	-0.971917	0.985	0.989	0	TAM	RPS3A
RPL36A	0	-0.98447	0.806	0.813	0	TAM	RPL36A
RPS2	0	-0.987307	0.991	0.995	0	TAM	RPS2
RPLP2	0	-0.990648	0.995	0.994	0	TAM	RPLP2
RPL18	0	-0.996726	0.972	0.982	0	TAM	RPL18
RPL11	0	-0.99753	0.992	0.994	0	TAM	RPL11
RPS21	0	-0.999214	0.922	0.916	0	TAM	RPS21
RPS17	0	-0.999598	0.978	0.986	0	TAM	RPS17
RPS14	0	-1.02509	0.994	0.995	0	TAM	RPS14
RPL32	0	-1.03401	0.994	0.994	0	TAM	RPL32
RPL8	0	-1.04417	0.984	0.99	0	TAM	RPL8
RPS10	0	-1.04992	0.929	0.938	0	TAM	RPS10
RPL7	0	-1.0656	0.983	0.991	0	TAM	RPL7
RPL6	0	-1.06577	0.962	0.981	0	TAM	RPL6
GPRC5A	0	-1.07075	0.044	0.265	0	TAM	GPRC5A
RPS25	0	-1.07758	0.987	0.99	0	TAM	RPS25
MAL2	0	-1.07982	0.042	0.26	0	TAM	MAL2
RPS5	0	-1.08174	0.964	0.976	0	TAM	RPS5
TUBA4A	0	-1.08581	0.068	0.313	0	TAM	TUBA4A
RPL21	0	-1.09255	0.993	0.995	0	TAM	RPL21
RPL4	0	-1.09834	0.906	0.944	0	TAM	RPL4
RPL18A	0	-1.10475	0.989	0.993	0	TAM	RPL18A
EEF1D	0	-1.10548	0.927	0.944	0	TAM	EEF1D
RPL41	0	-1.1072	0.995	0.996	0	TAM	RPL41
RPS7	0	-1.10929	0.968	0.984	0	TAM	RPS7
EEF2	0	-1.10931	0.818	0.87	0	TAM	EEF2
EPCAM	0	-1.12191	0.057	0.283	0	TAM	EPCAM
ISG20	0	-1.13598	0.153	0.439	0	TAM	ISG20
RPS8	0	-1.13665	0.977	0.989	0	TAM	RPS8
STK17A	0	-1.13764	0.172	0.414	0	TAM	STK17A
RPS27A	0	-1.14001	0.991	0.995	0	TAM	RPS27A
RPL5	0	-1.1457	0.936	0.965	0	TAM	RPL5
RPL34	0	-1.1521	0.991	0.993	0	TAM	RPL34
RPL30	0	-1.15358	0.986	0.99	0	TAM	RPL30
RPL10A	0	-1.1638	0.962	0.983	0	TAM	RPL10A
RPL24	0	-1.16561	0.969	0.977	0	TAM	RPL24
LCK	0	-1.19039	0.036	0.252	0	TAM	LCK
RPS15A	0	-1.19467	0.987	0.991	0	TAM	RPS15A
GLTSCR2	0	-1.1957	0.72	0.815	0	TAM	GLTSCR2
RPSA	0	-1.20971	0.941	0.963	0	TAM	RPSA
RPS6	0	-1.21083	0.987	0.994	0	TAM	RPS6
RPS18	0	-1.21894	0.996	0.997	0	TAM	RPS18
ACAP1	0	-1.22936	0.085	0.317	0	TAM	ACAP1
ITM2A	0	-1.23767	0.031	0.23	0	TAM	ITM2A
RPL13A	0	-1.24824	0.996	0.997	0	TAM	RPL13A
RPLP0	0	-1.25328	0.943	0.962	0	TAM	RPLP0
DDIT4	0	-1.25588	0.214	0.426	0	TAM	DDIT4
RPL35A	0	-1.26737	0.976	0.986	0	TAM	RPL35A
IFITM2	0	-1.26991	0.451	0.604	0	TAM	IFITM2
RPL31	0	-1.27243	0.969	0.984	0	TAM	RPL31
RPL13	0	-1.28771	0.996	0.998	0	TAM	RPL13
RPS4X	0	-1.30286	0.977	0.99	0	TAM	RPS4X
MALAT1	0	-1.303	0.99	0.984	0	TAM	MALAT1
RPL3	0	-1.35546	0.973	0.992	0	TAM	RPL3
S100A14	0	-1.39256	0.038	0.261	0	TAM	S100A14
RPS3	0	-1.3955	0.982	0.993	0	TAM	RPS3
RPS27	0	-1.42876	0.994	0.995	0	TAM	RPS27
RPL23A	0	-1.45731	0.984	0.993	0	TAM	RPL23A
OCIAD2	0	-1.50156	0.13	0.492	0	TAM	OCIAD2
CD7	0	-1.53155	0.058	0.26	0	TAM	CD7
CLDN4	0	-1.53829	0.091	0.299	0	TAM	CLDN4
BIRC3	0	-1.58545	0.191	0.466	0	TAM	BIRC3
ELF3	0	-1.59363	0.096	0.305	0	TAM	ELF3
KRT8	0	-1.60634	0.112	0.324	0	TAM	KRT8
CD3E	0	-1.71026	0.045	0.328	0	TAM	CD3E
HOPX	0	-1.83648	0.089	0.411	0	TAM	HOPX
CD2	0	-1.87103	0.067	0.322	0	TAM	CD2
KRT18	0	-1.88178	0.136	0.344	0	TAM	KRT18
TRBC2	0	-1.94603	0.083	0.329	0	TAM	TRBC2
KRT19	0	-2.17489	0.143	0.347	0	TAM	KRT19
CD3D	0	-2.23446	0.112	0.382	0	TAM	CD3D
LTB	0	-2.26486	0.172	0.368	0	TAM	LTB
TRAC	0	-2.6606	0.084	0.403	0	TAM	TRAC
IL32	0	-2.77261	0.264	0.585	0	TAM	IL32
ACTR3	6.08957e-308	0.267658	0.754	0.453	1.52306e-303	TAM	ACTR3
CD3G	1.23638e-307	-1.12049	0.031	0.225	3.0923e-303	TAM	CD3G
AP2M1	1.41519e-307	0.289297	0.729	0.433	3.53953e-303	TAM	AP2M1
SMIM22	2.16253e-306	-0.763481	0.037	0.235	5.40871e-302	TAM	SMIM22
CLDN3	6.77421e-306	-0.946481	0.044	0.244	1.6943e-301	TAM	CLDN3
ARPC4	6.83226e-306	0.254948	0.743	0.439	1.70882e-301	TAM	ARPC4
DUSP4	5.6352e-305	-1.32609	0.06	0.266	1.40942e-300	TAM	DUSP4
TACSTD2	3.11237e-303	-1.31842	0.098	0.3	7.78434e-299	TAM	TACSTD2
FDX1	5.03006e-303	0.38277	0.526	0.288	1.25807e-298	TAM	FDX1
CDH1	1.08983e-301	-0.52462	0.015	0.203	2.72577e-297	TAM	CDH1
AGR3	9.94399e-301	-1.32341	0.059	0.258	2.48709e-296	TAM	AGR3
SLC34A2	1.12431e-300	-1.57153	0.073	0.27	2.812e-296	TAM	SLC34A2
SFTA3	1.15388e-300	-0.717896	0.027	0.219	2.88596e-296	TAM	SFTA3
LRRFIP1	1.7939e-300	0.331656	0.807	0.514	4.48672e-296	TAM	LRRFIP1
FXYD3	3.44798e-300	-1.08094	0.067	0.267	8.62375e-296	TAM	FXYD3
C8orf4	1.08502e-298	-1.40849	0.061	0.258	2.71373e-294	TAM	C8orf4
LSR	2.14062e-298	-0.607224	0.041	0.238	5.3539e-294	TAM	LSR
KRT7	6.51582e-298	-1.80122	0.106	0.304	1.62967e-293	TAM	KRT7
NDUFB5	7.11321e-294	0.304113	0.677	0.4	1.77908e-289	TAM	NDUFB5
RIN2	1.41344e-293	0.250508	0.241	0.09	3.53515e-289	TAM	RIN2
TSC22D3	3.61903e-291	-1.3264	0.63	0.674	9.05156e-287	TAM	TSC22D3
EZR	8.91841e-291	-1.00291	0.44	0.553	2.23058e-286	TAM	EZR
S100A16	1.91749e-290	-0.823871	0.058	0.253	4.79584e-286	TAM	S100A16
ATP5H	2.17054e-290	0.359299	0.817	0.523	5.42874e-286	TAM	ATP5H
GADD45B	2.30869e-290	0.318588	0.701	0.422	5.77427e-286	TAM	GADD45B
PRSS8	2.81689e-290	-0.477376	0.012	0.194	7.04532e-286	TAM	PRSS8
TMEM107	6.41763e-290	0.251011	0.294	0.121	1.60511e-285	TAM	TMEM107
PLPP2	7.3424e-290	-0.617434	0.015	0.198	1.83641e-285	TAM	PLPP2
RBPMS	3.37796e-289	-0.458756	0.013	0.195	8.44863e-285	TAM	RBPMS
IFI44L	7.48676e-289	0.373666	0.274	0.109	1.87251e-284	TAM	IFI44L
COX7B	1.1774e-288	0.360502	0.843	0.591	2.94479e-284	TAM	COX7B
ATP5F1	2.0442e-288	0.292	0.705	0.424	5.11276e-284	TAM	ATP5F1
RARRES3	5.81848e-288	-1.08174	0.374	0.515	1.45526e-283	TAM	RARRES3
CAMK1	4.91573e-287	0.268694	0.234	0.086	1.22947e-282	TAM	CAMK1
MYDGF	2.5565e-285	0.335731	0.716	0.427	6.39407e-281	TAM	MYDGF
SFN	4.65401e-285	-0.743208	0.026	0.21	1.16401e-280	TAM	SFN
RPS27L	7.11988e-285	0.418312	0.879	0.621	1.78075e-280	TAM	RPS27L
KRTCAP3	1.14892e-284	-0.470059	0.011	0.189	2.87357e-280	TAM	KRTCAP3
C6orf62	1.03015e-283	0.261626	0.574	0.311	2.5765e-279	TAM	C6orf62
GDI2	9.10337e-282	0.278844	0.713	0.427	2.27684e-277	TAM	GDI2
SPOCK2	2.76643e-278	-1.02043	0.027	0.207	6.91911e-274	TAM	SPOCK2
IER5	7.20214e-278	0.389861	0.495	0.263	1.80133e-273	TAM	IER5
SNHG7	1.34784e-275	-1.08222	0.232	0.406	3.37107e-271	TAM	SNHG7
IGFBP2	1.36304e-275	0.42525	0.207	0.073	3.40909e-271	TAM	IGFBP2
NKX2-1	2.01092e-275	-0.489011	0.016	0.192	5.02951e-271	TAM	NKX2-1
TUBA1C	3.27276e-275	0.261082	0.569	0.308	8.18549e-271	TAM	TUBA1C
FKBP11	3.05224e-274	-0.72601	0.045	0.23	7.63395e-270	TAM	FKBP11
SCP2	8.05987e-274	0.290287	0.704	0.427	2.01585e-269	TAM	SCP2
TM4SF1	5.56813e-273	-1.44322	0.11	0.296	1.39264e-268	TAM	TM4SF1
CNN3	8.54868e-273	-0.512921	0.022	0.201	2.13811e-268	TAM	CNN3
RALA	5.70215e-272	0.326047	0.482	0.256	1.42617e-267	TAM	RALA
CRIP2	1.41903e-271	-0.728257	0.059	0.249	3.54913e-267	TAM	CRIP2
CXCL17	1.47575e-271	-1.11558	0.064	0.25	3.69101e-267	TAM	CXCL17
LAPTM4B	2.7313e-271	-0.471199	0.028	0.209	6.83126e-267	TAM	LAPTM4B
SLC40A1	2.25609e-269	1.4239	0.292	0.14	5.64272e-265	TAM	SLC40A1
CEACAM6	7.56758e-269	-1.28094	0.065	0.249	1.89273e-264	TAM	CEACAM6
MARCKSL1	2.8187e-268	-0.943317	0.127	0.323	7.04984e-264	TAM	MARCKSL1
CHMP5	2.70607e-266	0.250656	0.595	0.337	6.76815e-262	TAM	CHMP5
SLC25A6	2.96074e-266	-0.515919	0.872	0.859	7.40512e-262	TAM	SLC25A6
TXN	3.36637e-266	0.337944	0.898	0.635	8.41964e-262	TAM	TXN
TMEM54	3.77373e-266	-0.399649	0.018	0.19	9.43849e-262	TAM	TMEM54
FAM102A	7.35068e-266	-0.498383	0.02	0.192	1.83848e-261	TAM	FAM102A
BTG1	1.05555e-265	-1.31234	0.878	0.858	2.64004e-261	TAM	BTG1
ITM2C	2.4236e-265	-0.879155	0.046	0.228	6.06165e-261	TAM	ITM2C
NDUFB2	2.84294e-264	0.359661	0.863	0.6	7.11047e-260	TAM	NDUFB2
TRBC1	1.69168e-262	-1.94789	0.058	0.237	4.23106e-258	TAM	TRBC1
GZMA	1.00706e-260	-2.00598	0.054	0.231	2.51876e-256	TAM	GZMA
FNIP2	1.24916e-260	0.352967	0.379	0.189	3.12427e-256	TAM	FNIP2
EFNA1	1.78869e-260	-0.489623	0.023	0.196	4.4737e-256	TAM	EFNA1
ASS1	2.72887e-260	-0.890389	0.014	0.181	6.82517e-256	TAM	ASS1
2023-09-01	4.88207e-260	-0.760351	0.048	0.226	1.22106e-255	TAM	2023-09-01
TMEM125	2.38859e-259	-0.382852	0.013	0.18	5.97411e-255	TAM	TMEM125
CYR61	5.04862e-259	-0.843122	0.033	0.207	1.26271e-254	TAM	CYR61
RUNX1	1.35684e-258	0.27882	0.478	0.252	3.39359e-254	TAM	RUNX1
PTPRF	1.05186e-256	-0.410844	0.02	0.189	2.6308e-252	TAM	PTPRF
CRB3	1.40283e-256	-0.35602	0.01	0.173	3.50863e-252	TAM	CRB3
RPS4Y1	3.56307e-256	-0.839346	0.695	0.681	8.91159e-252	TAM	RPS4Y1
FAM46C	5.86882e-256	-0.769954	0.033	0.206	1.46785e-251	TAM	FAM46C
DYNLL1	7.04331e-256	0.330167	0.908	0.659	1.7616e-251	TAM	DYNLL1
CD24	2.72895e-255	-1.14852	0.067	0.247	6.82538e-251	TAM	CD24
RNF181	3.01443e-255	0.267261	0.677	0.399	7.5394e-251	TAM	RNF181
ATP5C1	4.1262e-255	0.264645	0.724	0.447	1.032e-250	TAM	ATP5C1
G0S2	7.20871e-254	1.03967	0.357	0.187	1.80297e-249	TAM	G0S2
MAP1LC3B	3.09507e-253	0.26379	0.734	0.462	7.74107e-249	TAM	MAP1LC3B
NENF	4.68718e-253	0.261016	0.699	0.405	1.17231e-248	TAM	NENF
TCF7L2	4.84573e-253	0.267688	0.277	0.122	1.21196e-248	TAM	TCF7L2
BCAM	5.04618e-253	-0.574957	0.018	0.183	1.2621e-248	TAM	BCAM
MUC1	7.13866e-252	-1.58432	0.144	0.315	1.78545e-247	TAM	MUC1
SLC22A31	1.14086e-251	-0.52987	0.022	0.188	2.8534e-247	TAM	SLC22A31
WFDC2	1.93323e-251	-2.34795	0.179	0.344	4.8352e-247	TAM	WFDC2
KLF5	2.70221e-251	-0.425705	0.024	0.191	6.75849e-247	TAM	KLF5
TPM4	7.65375e-251	0.27855	0.724	0.439	1.91428e-246	TAM	TPM4
CITED2	1.77991e-250	0.281123	0.622	0.357	4.45173e-246	TAM	CITED2
C19orf33	3.67686e-250	-0.838078	0.067	0.246	9.19619e-246	TAM	C19orf33
CST7	8.41798e-249	-1.52919	0.095	0.271	2.10542e-244	TAM	CST7
LAMTOR4	2.97684e-248	0.321528	0.859	0.596	7.44536e-244	TAM	LAMTOR4
CORO1A	8.41586e-248	-1.31059	0.439	0.541	2.10489e-243	TAM	CORO1A
TMC5	1.53844e-245	-0.518197	0.012	0.17	3.84779e-241	TAM	TMC5
ERBB3	5.45237e-245	-0.375673	0.013	0.172	1.36369e-240	TAM	ERBB3
AGR2	2.1059e-244	-1.49667	0.1	0.279	5.26706e-240	TAM	AGR2
HSPA1B	2.93633e-244	0.329435	0.42	0.221	7.34405e-240	TAM	HSPA1B
LBH	7.38485e-244	-0.698671	0.022	0.182	1.84702e-239	TAM	LBH
NFIB	9.09781e-244	-0.40048	0.009	0.164	2.27545e-239	TAM	NFIB
CRABP2	3.26906e-243	-1.01429	0.034	0.201	8.17625e-239	TAM	CRABP2
EIF4E	8.19795e-243	0.324479	0.503	0.28	2.05039e-238	TAM	EIF4E
CDC42	8.51323e-243	0.319468	0.875	0.634	2.12924e-238	TAM	CDC42
EMP2	9.76185e-243	-0.757595	0.077	0.257	2.44154e-238	TAM	EMP2
NCKAP1	1.83797e-242	-0.291393	0.008	0.163	4.59696e-238	TAM	NCKAP1
CMTM8	2.10133e-242	-0.355161	0.017	0.177	5.25565e-238	TAM	CMTM8
SYTL1	4.8558e-240	-0.509421	0.034	0.2	1.21448e-235	TAM	SYTL1
MZT2A	7.13568e-239	-0.810192	0.384	0.501	1.78471e-234	TAM	MZT2A
SSR3	8.88679e-238	0.276679	0.741	0.445	2.22268e-233	TAM	SSR3
CD27	1.8066e-237	-0.952449	0.026	0.184	4.51848e-233	TAM	CD27
SLC9A3R2	2.99477e-237	-0.548683	0.034	0.197	7.49022e-233	TAM	SLC9A3R2
NFKBIA	5.59286e-237	0.606526	0.876	0.684	1.39883e-232	TAM	NFKBIA
RBP1	2.58687e-236	0.292785	0.193	0.071	6.47001e-232	TAM	RBP1
SFTA2	1.10789e-235	-1.34532	0.104	0.273	2.77094e-231	TAM	SFTA2
FYN	1.34279e-235	-0.880867	0.048	0.213	3.35846e-231	TAM	FYN
TIMP1	1.93194e-235	0.318163	0.753	0.473	4.83196e-231	TAM	TIMP1
ENAH	9.09668e-235	-0.355049	0.017	0.173	2.27517e-230	TAM	ENAH
CAV2	1.66344e-234	-0.428181	0.014	0.168	4.16043e-230	TAM	CAV2
MMP9	6.8973e-234	0.296002	0.116	0.03	1.72508e-229	TAM	MMP9
LMO3	2.0214e-233	-0.362354	0.007	0.155	5.05571e-229	TAM	LMO3
GPR183	2.29991e-233	0.381235	0.535	0.297	5.75231e-229	TAM	GPR183
NAPSA	2.70486e-233	-1.96722	0.14	0.303	6.76514e-229	TAM	NAPSA
SPTBN1	1.22113e-232	-0.467646	0.043	0.21	3.05418e-228	TAM	SPTBN1
PDZK1IP1	5.86228e-232	-0.738259	0.042	0.205	1.46622e-227	TAM	PDZK1IP1
MET	7.21636e-231	-0.440609	0.02	0.175	1.80488e-226	TAM	MET
EPS8L2	1.42252e-230	-0.359684	0.02	0.175	3.55787e-226	TAM	EPS8L2
SPARC	3.88503e-230	-0.551953	0.247	0.098	9.71686e-226	TAM	SPARC
HSP90AA1	4.13128e-228	0.304406	0.952	0.833	1.03327e-223	TAM	HSP90AA1
PLS3	7.74667e-228	-0.416511	0.028	0.187	1.93752e-223	TAM	PLS3
CLEC2D	1.12408e-227	-0.96164	0.07	0.235	2.81144e-223	TAM	CLEC2D
RORA	1.90094e-227	-0.875108	0.053	0.214	4.75443e-223	TAM	RORA
ITGA3	1.15755e-226	-0.48411	0.031	0.189	2.89514e-222	TAM	ITGA3
RHOF	3.29564e-224	-0.704334	0.111	0.281	8.24272e-220	TAM	RHOF
TFPI	2.18546e-223	-0.774069	0.054	0.216	5.46606e-219	TAM	TFPI
PAWR	5.98876e-223	-0.285902	0.008	0.151	1.49785e-218	TAM	PAWR
SEC11A	2.31849e-221	0.281182	0.785	0.514	5.79878e-217	TAM	SEC11A
CRNDE	4.56063e-221	-0.457402	0.037	0.194	1.14066e-216	TAM	CRNDE
STARD10	1.06924e-220	-0.464425	0.054	0.218	2.67428e-216	TAM	STARD10
MDK	4.6604e-220	-1.51472	0.18	0.333	1.16561e-215	TAM	MDK
PGK1	4.10301e-219	0.358698	0.811	0.554	1.0262e-214	TAM	PGK1
TC2N	1.77543e-218	-0.459731	0.013	0.158	4.44054e-214	TAM	TC2N
RHOH	3.28728e-218	-1.08443	0.119	0.277	8.22181e-214	TAM	RHOH
C12orf75	3.33286e-218	-0.858919	0.04	0.194	8.33582e-214	TAM	C12orf75
MINOS1	1.0473e-216	0.292775	0.789	0.524	2.6194e-212	TAM	MINOS1
CLIC1	1.70042e-216	0.307698	0.917	0.765	4.25291e-212	TAM	CLIC1
C9orf3	1.14255e-215	-0.329724	0.016	0.16	2.85764e-211	TAM	C9orf3
SMAGP	2.81789e-215	-0.370343	0.026	0.175	7.04783e-211	TAM	SMAGP
SLPI	3.45522e-215	-2.20503	0.162	0.317	8.64186e-211	TAM	SLPI
DUSP1	9.30457e-215	0.320353	0.926	0.747	2.32717e-210	TAM	DUSP1
CCND1	1.80858e-214	-1.08683	0.096	0.263	4.52344e-210	TAM	CCND1
LIMCH1	2.06084e-214	-0.329554	0.011	0.151	5.15437e-210	TAM	LIMCH1
DSG2	3.50102e-214	-0.327121	0.011	0.151	8.75639e-210	TAM	DSG2
C6orf48	2.04629e-213	-0.779691	0.587	0.602	5.11797e-209	TAM	C6orf48
TMEM98	2.89426e-212	-0.344098	0.012	0.152	7.23883e-208	TAM	TMEM98
TKT	1.13104e-210	0.316469	0.701	0.427	2.82885e-206	TAM	TKT
ATP5I	2.47612e-210	0.268514	0.79	0.523	6.19303e-206	TAM	ATP5I
TRIM2	1.90927e-209	-0.311325	0.011	0.149	4.77528e-205	TAM	TRIM2
LDHB	2.55454e-209	-0.819878	0.65	0.658	6.38916e-205	TAM	LDHB
SCNN1A	2.92875e-209	-0.31735	0.016	0.158	7.32509e-205	TAM	SCNN1A
CAV1	3.75109e-209	-0.718276	0.014	0.153	9.38186e-205	TAM	CAV1
TCEA3	5.56769e-209	-0.49393	0.057	0.212	1.39254e-204	TAM	TCEA3
PYCR1	1.50014e-208	-0.269264	0.011	0.149	3.75201e-204	TAM	PYCR1
ID1	6.16429e-207	-0.904672	0.056	0.212	1.54175e-202	TAM	ID1
SRSF7	8.83561e-207	-0.888265	0.6	0.642	2.20988e-202	TAM	SRSF7
ZFAS1	1.44631e-206	-1.48844	0.806	0.719	3.61737e-202	TAM	ZFAS1
TJP1	1.46872e-206	-0.289466	0.015	0.154	3.67342e-202	TAM	TJP1
PKP3	2.25906e-204	-0.275737	0.008	0.141	5.65014e-200	TAM	PKP3
OCLN	4.21915e-204	-0.29056	0.015	0.153	1.05525e-199	TAM	OCLN
EIF4A2	5.65203e-204	-0.727881	0.691	0.685	1.41363e-199	TAM	EIF4A2
FBXO2	8.9069e-204	-0.463692	0.003	0.133	2.2277e-199	TAM	FBXO2
CXCR4	8.14406e-203	-2.29226	0.515	0.533	2.03691e-198	TAM	CXCR4
COX8A	8.99233e-203	0.307271	0.887	0.672	2.24907e-198	TAM	COX8A
RHOD	1.05546e-202	-0.353942	0.024	0.166	2.63981e-198	TAM	RHOD
RNASE1	1.18361e-202	0.973449	0.464	0.286	2.96031e-198	TAM	RNASE1
SFTA1P	7.82917e-202	-0.485683	0.017	0.153	1.95815e-197	TAM	SFTA1P
RBM39	1.89689e-201	-0.687196	0.694	0.682	4.74432e-197	TAM	RBM39
LAT	1.91565e-201	-0.881169	0.06	0.208	4.79124e-197	TAM	LAT
KMT2E	2.53352e-200	-0.860382	0.425	0.528	6.33659e-196	TAM	KMT2E
NPDC1	2.66008e-200	-0.441224	0.025	0.164	6.65313e-196	TAM	NPDC1
CD247	5.01158e-199	-0.848166	0.025	0.162	1.25345e-194	TAM	CD247
ERBB2	3.4447e-197	-0.289793	0.02	0.157	8.61553e-193	TAM	ERBB2
SLC25A4	1.72989e-196	-0.312789	0.028	0.169	4.32663e-192	TAM	SLC25A4
PTRF	2.33337e-196	-0.495275	0.023	0.162	5.83598e-192	TAM	PTRF
GZMM	4.18848e-196	-0.8365	0.022	0.157	1.04758e-191	TAM	GZMM
HOOK2	2.12854e-195	-0.424036	0.065	0.219	5.32368e-191	TAM	HOOK2
CKB	5.10972e-195	-0.574727	0.045	0.193	1.27799e-190	TAM	CKB
PSME2	9.38277e-195	0.333119	0.778	0.553	2.34672e-190	TAM	PSME2
TSPAN13	1.3615e-194	-0.629471	0.084	0.238	3.40524e-190	TAM	TSPAN13
MTUS1	3.00392e-193	-0.346137	0.038	0.181	7.51309e-189	TAM	MTUS1
ATP5J2	1.14296e-192	0.271974	0.809	0.557	2.85865e-188	TAM	ATP5J2
C14orf2	1.41583e-192	0.252666	0.836	0.585	3.54114e-188	TAM	C14orf2
ALDOA	2.94378e-192	0.265842	0.925	0.762	7.36269e-188	TAM	ALDOA
FAM83A	6.82579e-192	-0.482384	0.006	0.13	1.7072e-187	TAM	FAM83A
CLU	8.51996e-191	-1.13427	0.041	0.181	2.13093e-186	TAM	CLU
CXCL14	1.01549e-189	-1.89126	0.01	0.135	2.53984e-185	TAM	CXCL14
COMMD6	2.66143e-189	-0.517924	0.825	0.771	6.65651e-185	TAM	COMMD6
ABLIM1	3.05376e-189	-0.302522	0.009	0.135	7.63776e-185	TAM	ABLIM1
PRSS22	5.66633e-189	-0.290889	0.01	0.136	1.41721e-184	TAM	PRSS22
SFTPD	1.40269e-188	-1.11007	0.036	0.172	3.50828e-184	TAM	SFTPD
TSPAN1	7.39885e-188	-0.453543	0.015	0.143	1.85053e-183	TAM	TSPAN1
RAMP1	1.80969e-187	-0.40777	0.023	0.156	4.5262e-183	TAM	RAMP1
C1orf116	1.03352e-186	-0.277845	0.009	0.134	2.58493e-182	TAM	C1orf116
BCAS4	7.45462e-186	-0.354609	0.013	0.14	1.86447e-181	TAM	BCAS4
SOX4	2.75252e-185	-1.41461	0.18	0.321	6.88432e-181	TAM	SOX4
CLIC3	3.05783e-185	-0.631608	0.025	0.157	7.64793e-181	TAM	CLIC3
PRR15L	5.75532e-184	-0.261723	0.005	0.126	1.43946e-179	TAM	PRR15L
CD69	2.97108e-183	-1.75713	0.228	0.356	7.43097e-179	TAM	CD69
CALM1	5.83021e-183	0.297133	0.918	0.781	1.45819e-178	TAM	CALM1
DDX5	5.91325e-183	-0.571912	0.902	0.867	1.47896e-178	TAM	DDX5
GDF15	7.16045e-183	-1.06177	0.079	0.223	1.7909e-178	TAM	GDF15
EFEMP1	6.54648e-181	-0.45767	0.013	0.136	1.63734e-176	TAM	EFEMP1
NR2F6	6.20309e-180	-0.288194	0.033	0.166	1.55145e-175	TAM	NR2F6
SELENBP1	5.76036e-179	-0.408094	0.021	0.148	1.44072e-174	TAM	SELENBP1
PCBP1	1.97188e-178	0.253781	0.826	0.571	4.93187e-174	TAM	PCBP1
RPL36AL	2.19193e-178	-0.497805	0.91	0.873	5.48223e-174	TAM	RPL36AL
ADGRF5	3.00615e-178	-0.332511	0.013	0.135	7.51869e-174	TAM	ADGRF5
DMKN	6.30639e-178	-0.371726	0.021	0.146	1.57729e-173	TAM	DMKN
RP11-532F12.5	7.02823e-178	-0.329657	0.039	0.173	1.75783e-173	TAM	RP11-532F12.5
YPEL5	7.15983e-178	-1.06874	0.506	0.565	1.79075e-173	TAM	YPEL5
DDR1	9.37691e-178	-0.261305	0.021	0.148	2.34526e-173	TAM	DDR1
PDE4C	1.80552e-177	-0.346559	0.013	0.135	4.51578e-173	TAM	PDE4C
NBL1	1.99678e-176	-0.717247	0.045	0.182	4.99414e-172	TAM	NBL1
CD320	2.43622e-176	-0.370348	0.039	0.173	6.09324e-172	TAM	CD320
SCGB3A2	7.00226e-176	-2.68213	0.136	0.284	1.75133e-171	TAM	SCGB3A2
MT-CO1	7.32873e-176	0.332829	0.976	0.96	1.83299e-171	TAM	MT-CO1
MSI2	9.53163e-176	-0.384883	0.058	0.199	2.38396e-171	TAM	MSI2
SMAD3	9.70697e-175	-0.27024	0.015	0.136	2.42781e-170	TAM	SMAD3
KIAA1522	1.7177e-174	-0.295475	0.033	0.163	4.29615e-170	TAM	KIAA1522
LIMD2	8.3241e-171	-1.00005	0.26	0.38	2.08194e-166	TAM	LIMD2
HNRNPA0	8.45651e-171	-0.737393	0.577	0.597	2.11506e-166	TAM	HNRNPA0
NR2F2	1.5645e-170	-0.266197	0.006	0.12	3.91296e-166	TAM	NR2F2
IFT57	2.80913e-170	-0.756438	0.174	0.309	7.02592e-166	TAM	IFT57
WDR34	3.90346e-169	-0.340518	0.054	0.189	9.76294e-165	TAM	WDR34
SNRPD2	1.40957e-168	-0.61352	0.748	0.705	3.52549e-164	TAM	SNRPD2
EIF3F	2.09725e-168	-0.594185	0.689	0.673	5.24544e-164	TAM	EIF3F
SNHG8	3.05072e-167	-0.876602	0.482	0.52	7.63017e-163	TAM	SNHG8
METRN	3.54017e-166	-0.380738	0.033	0.159	8.85432e-162	TAM	METRN
VAMP2	3.68244e-166	-0.828942	0.445	0.517	9.21016e-162	TAM	VAMP2
ETS1	1.31641e-164	-0.53556	0.026	0.146	3.29248e-160	TAM	ETS1
CD79A	1.78949e-164	-1.38309	0.028	0.148	4.47569e-160	TAM	CD79A
SH3YL1	2.42983e-164	-0.43569	0.093	0.233	6.07726e-160	TAM	SH3YL1
PABPC1	2.0191e-163	-0.483066	0.914	0.858	5.04998e-159	TAM	PABPC1
HSPG2	2.14766e-163	-0.301669	0.015	0.13	5.3715e-159	TAM	HSPG2
ITGB6	7.54723e-163	-0.286341	0.017	0.132	1.88764e-158	TAM	ITGB6
RAB27B	1.41336e-161	-0.278619	0.006	0.114	3.53496e-157	TAM	RAB27B
STK17B	1.59595e-161	-0.893201	0.296	0.413	3.99162e-157	TAM	STK17B
RPL17	2.64334e-160	-0.76202	0.542	0.578	6.61125e-156	TAM	RPL17
RPS26	3.95842e-160	-0.799044	0.886	0.851	9.90039e-156	TAM	RPS26
FHL2	5.28598e-160	-0.271815	0.007	0.115	1.32208e-155	TAM	FHL2
CLIC6	1.29373e-159	-0.320843	0.005	0.111	3.23575e-155	TAM	CLIC6
KLRB1	1.4684e-159	-1.73123	0.047	0.171	3.67262e-155	TAM	KLRB1
EREG	2.12827e-159	0.449049	0.244	0.123	5.32302e-155	TAM	EREG
CP	5.08078e-159	-0.446153	0.017	0.131	1.27075e-154	TAM	CP
SSR2	6.31851e-159	-0.53062	0.732	0.69	1.58032e-154	TAM	SSR2
RRAS2	6.44362e-159	-0.285254	0.013	0.124	1.61161e-154	TAM	RRAS2
PTP4A3	2.01059e-158	-0.283456	0.009	0.116	5.02868e-154	TAM	PTP4A3
C16orf89	7.29229e-158	-0.540456	0.017	0.129	1.82387e-153	TAM	C16orf89
MUC4	1.97225e-157	-0.296297	0.012	0.122	4.93279e-153	TAM	MUC4
EBPL	2.00483e-157	-0.480322	0.149	0.287	5.01428e-153	TAM	EBPL
FAM84B	2.26524e-157	-0.269442	0.023	0.139	5.66558e-153	TAM	FAM84B
VPS37B	4.54543e-157	-0.582993	0.135	0.276	1.13686e-152	TAM	VPS37B
AK1	4.63166e-157	-0.623465	0.104	0.238	1.15842e-152	TAM	AK1
UBC	6.02779e-156	-0.476888	0.93	0.899	1.50761e-151	TAM	UBC
SELM	1.12973e-155	-0.767932	0.239	0.363	2.82558e-151	TAM	SELM
JUP	1.57159e-155	-0.313067	0.049	0.176	3.93071e-151	TAM	JUP
CD96	1.66163e-155	-0.598309	0.017	0.127	4.15591e-151	TAM	CD96
IGFBP3	9.38491e-155	-0.821258	0.028	0.143	2.34726e-150	TAM	IGFBP3
SEPP1	1.10854e-153	1.29512	0.344	0.215	2.77257e-149	TAM	SEPP1
LLGL2	1.58678e-153	-0.300427	0.044	0.166	3.9687e-149	TAM	LLGL2
ADGRG1	4.7652e-153	-0.253367	0.01	0.116	1.19182e-148	TAM	ADGRG1
KLF6	7.63643e-153	0.331662	0.906	0.729	1.90995e-148	TAM	KLF6
WEE1	1.21069e-152	-0.265962	0.027	0.142	3.02806e-148	TAM	WEE1
LY6D	9.89177e-152	-0.6213	0.01	0.114	2.47403e-147	TAM	LY6D
ZFP36L2	1.1572e-151	-1.38167	0.722	0.686	2.89427e-147	TAM	ZFP36L2
MAST4	9.49204e-151	-0.359781	0.047	0.169	2.37405e-146	TAM	MAST4
BSG	1.52396e-150	0.25835	0.724	0.486	3.81158e-146	TAM	BSG
SVIP	4.22956e-150	-0.581862	0.174	0.309	1.05785e-145	TAM	SVIP
COL1A1	1.21758e-149	-1.50433	0.047	0.168	3.04529e-145	TAM	COL1A1
PBX1	6.17898e-149	-0.253523	0.006	0.106	1.54542e-144	TAM	PBX1
LAMB3	8.9358e-149	-0.303932	0.034	0.151	2.23493e-144	TAM	LAMB3
ORMDL3	2.99326e-148	-0.355736	0.052	0.176	7.48645e-144	TAM	ORMDL3
SOD3	3.04697e-148	-0.504725	0.014	0.119	7.62077e-144	TAM	SOD3
MT1E	3.47171e-148	-0.856462	0.127	0.262	8.6831e-144	TAM	MT1E
VSTM2L	4.33725e-148	-0.255588	0.009	0.111	1.08479e-143	TAM	VSTM2L
TNNC2	5.78672e-148	-0.549033	0.004	0.102	1.44732e-143	TAM	TNNC2
PLP2	8.88801e-148	-0.708208	0.477	0.533	2.22298e-143	TAM	PLP2
TSPAN5	1.56232e-147	-0.277123	0.009	0.111	3.90751e-143	TAM	TSPAN5
CTSE	1.82767e-147	-0.341654	0.008	0.108	4.57118e-143	TAM	CTSE
TAGLN	6.96074e-147	-0.575538	0.154	0.06	1.74095e-142	TAM	TAGLN
ECE1	8.00261e-147	-0.257896	0.027	0.139	2.00153e-142	TAM	ECE1
CCDC88C	1.19641e-146	-0.354183	0.028	0.14	2.99234e-142	TAM	CCDC88C
MAP1B	2.63174e-146	-0.291477	0.005	0.102	6.58225e-142	TAM	MAP1B
COX5B	5.48366e-146	0.256364	0.891	0.682	1.37152e-141	TAM	COX5B
ADIRF	2.62191e-145	-0.713062	0.039	0.155	6.55767e-141	TAM	ADIRF
AQP1	9.26224e-145	-0.582606	0.028	0.138	2.31658e-140	TAM	AQP1
GAMT	1.8129e-144	-0.252279	0.035	0.152	4.53424e-140	TAM	GAMT
HES4	2.50019e-142	-0.402298	0.066	0.192	6.25324e-138	TAM	HES4
C1R	3.63685e-142	-0.684169	0.023	0.13	9.09612e-138	TAM	C1R
AUTS2	1.67196e-141	-0.265309	0.012	0.112	4.18173e-137	TAM	AUTS2
CCNI	1.93228e-141	-0.468234	0.851	0.788	4.83282e-137	TAM	CCNI
IKZF3	7.38487e-141	-0.442422	0.013	0.113	1.84703e-136	TAM	IKZF3
RIC3	1.79543e-136	-0.345361	0.016	0.116	4.49055e-132	TAM	RIC3
DCBLD2	6.01975e-136	-0.259855	0.028	0.134	1.5056e-131	TAM	DCBLD2
CD79B	6.23184e-136	-0.632324	0.02	0.12	1.55865e-131	TAM	CD79B
ODF2L	8.2248e-136	-0.497185	0.111	0.237	2.0571e-131	TAM	ODF2L
EDF1	3.07851e-135	-0.381921	0.858	0.767	7.69967e-131	TAM	EDF1
RP11-138A9.2	5.5333e-135	-0.740085	0.075	0.193	1.38393e-130	TAM	RP11-138A9.2
IL7R	7.42918e-135	-0.465269	0.38	0.191	1.85811e-130	TAM	IL7R
DSP	1.12359e-134	-0.25207	0.015	0.114	2.8102e-130	TAM	DSP
TNFRSF12A	1.3031e-134	-0.712946	0.133	0.255	3.25919e-130	TAM	TNFRSF12A
MESP1	3.04419e-134	-0.266765	0.022	0.125	7.61382e-130	TAM	MESP1
CD8A	4.19423e-134	-0.966609	0.022	0.121	1.04902e-129	TAM	CD8A
SKAP1	5.45645e-133	-0.601054	0.036	0.14	1.36471e-128	TAM	SKAP1
RAB27A	7.95158e-132	-0.471651	0.112	0.235	1.98877e-127	TAM	RAB27A
CCL5	9.14959e-132	-2.86799	0.207	0.312	2.28841e-127	TAM	CCL5
ANAPC16	1.2628e-131	-0.597665	0.618	0.611	3.1584e-127	TAM	ANAPC16
STEAP4	2.10374e-131	-0.33334	0.02	0.12	5.26168e-127	TAM	STEAP4
TIGIT	5.94086e-131	-0.73909	0.016	0.11	1.48587e-126	TAM	TIGIT
OFD1	7.08193e-131	-0.495401	0.106	0.229	1.77126e-126	TAM	OFD1
PNISR	1.08076e-130	-0.737464	0.446	0.507	2.70309e-126	TAM	PNISR
RASGRP1	1.23749e-130	-0.379611	0.014	0.108	3.09507e-126	TAM	RASGRP1
PDE4D	1.85894e-130	-0.43417	0.035	0.141	4.64939e-126	TAM	PDE4D
GZMH	2.75243e-128	-1.35918	0.035	0.136	6.88411e-124	TAM	GZMH
CXCR3	2.67421e-127	-0.524979	0.013	0.103	6.68846e-123	TAM	CXCR3
GZMK	4.84436e-127	-1.40359	0.024	0.12	1.21162e-122	TAM	GZMK
PMEPA1	1.04662e-126	-0.389898	0.076	0.193	2.6177e-122	TAM	PMEPA1
PIGR	1.53702e-126	-0.962088	0.058	0.167	3.84425e-122	TAM	PIGR
CALD1	7.39718e-125	-0.753515	0.033	0.133	1.85011e-120	TAM	CALD1
PRSS23	1.67202e-124	-0.389021	0.028	0.127	4.1819e-120	TAM	PRSS23
PBXIP1	3.89022e-123	-0.612274	0.118	0.234	9.72982e-119	TAM	PBXIP1
PPA1	2.76171e-122	-0.746497	0.444	0.476	6.90731e-118	TAM	PPA1
SUB1	1.56431e-121	-0.534811	0.844	0.768	3.9125e-117	TAM	SUB1
MMP7	1.81186e-121	-0.732078	0.042	0.145	4.53163e-117	TAM	MMP7
RP11-347P5.1	3.80652e-121	-0.546126	0.045	0.147	9.5205e-117	TAM	RP11-347P5.1
CD6	4.10184e-121	-0.64482	0.039	0.137	1.02591e-116	TAM	CD6
RASSF7	1.46364e-120	-0.385839	0.114	0.23	3.66071e-116	TAM	RASSF7
FUS	2.68307e-120	-0.630199	0.612	0.61	6.71063e-116	TAM	FUS
TIMP3	8.8398e-120	-0.633303	0.032	0.13	2.21092e-115	TAM	TIMP3
AC016831.7	3.69248e-119	-0.581263	0.049	0.15	9.23525e-115	TAM	AC016831.7
TESC	1.31931e-118	-0.352771	0.024	0.117	3.29972e-114	TAM	TESC
PRF1	7.42233e-118	-0.775145	0.016	0.102	1.8564e-113	TAM	PRF1
PIM2	1.6484e-117	-0.514461	0.055	0.159	4.1228e-113	TAM	PIM2
NDFIP2	3.60365e-116	-0.298404	0.038	0.136	9.0131e-112	TAM	NDFIP2
RRAD	4.353e-116	-0.358324	0.032	0.128	1.08873e-111	TAM	RRAD
NKG7	1.00085e-115	-2.46041	0.12	0.225	2.50323e-111	TAM	NKG7
TNFRSF18	3.15888e-115	-0.638436	0.026	0.117	7.90067e-111	TAM	TNFRSF18
ICOS	4.22333e-115	-0.693357	0.029	0.12	1.0563e-110	TAM	ICOS
HDAC7	1.00014e-114	-0.295603	0.066	0.175	2.50146e-110	TAM	HDAC7
PPP1R35	3.57628e-114	-0.283028	0.061	0.166	8.94464e-110	TAM	PPP1R35
IFITM1	5.18444e-114	-0.393243	0.035	0.13	1.29668e-109	TAM	IFITM1
YPEL3	1.91757e-113	-0.436714	0.158	0.273	4.79604e-109	TAM	YPEL3
C4BPA	1.01564e-112	-0.517114	0.021	0.109	2.54022e-108	TAM	C4BPA
GZMB	3.01076e-112	-1.63956	0.047	0.143	7.53021e-108	TAM	GZMB
NET1	6.6757e-112	-0.292604	0.06	0.164	1.66966e-107	TAM	NET1
IGFBP4	7.43265e-111	-0.811373	0.116	0.23	1.85898e-106	TAM	IGFBP4
PDLIM4	7.58304e-111	-0.330458	0.059	0.161	1.8966e-106	TAM	PDLIM4
RP11-138A9.1	2.3675e-110	-0.715329	0.193	0.302	5.92135e-106	TAM	RP11-138A9.1
F3	5.6192e-110	-0.280987	0.032	0.124	1.40542e-105	TAM	F3
EIF3H	1.83213e-109	-0.459814	0.755	0.681	4.58234e-105	TAM	EIF3H
LCN2	9.41487e-109	-0.67131	0.044	0.139	2.35475e-104	TAM	LCN2
BTG3	1.33355e-108	-0.532769	0.214	0.321	3.33535e-104	TAM	BTG3
TAF7	1.52623e-108	-0.61163	0.321	0.41	3.81726e-104	TAM	TAF7
GLCCI1	3.37413e-108	-0.272889	0.036	0.129	8.43903e-104	TAM	GLCCI1
PTPN7	2.13133e-106	-0.732895	0.099	0.198	5.33067e-102	TAM	PTPN7
SUN1	1.53586e-105	-0.273755	0.069	0.172	3.84135e-101	TAM	SUN1
TPD52	1.61467e-105	-0.396762	0.132	0.243	4.03845e-101	TAM	TPD52
CCR7	1.73284e-105	-0.66613	0.033	0.121	4.334e-101	TAM	CCR7
C11orf96	2.29868e-103	-0.536434	0.033	0.12	5.74923e-99	TAM	C11orf96
LRBA	4.03836e-103	-0.272598	0.039	0.131	1.01003e-98	TAM	LRBA
CYFIP2	9.23923e-103	-0.352397	0.034	0.121	2.31082e-98	TAM	CYFIP2
S100P	5.0769e-102	-0.68363	0.06	0.153	1.26978e-97	TAM	S100P
PRAF2	1.53429e-101	-0.261197	0.053	0.148	3.8374e-97	TAM	PRAF2
FBXO32	5.4625e-101	-0.288972	0.034	0.121	1.36623e-96	TAM	FBXO32
MT-ND5	3.46811e-100	0.267391	0.884	0.782	8.6741e-96	TAM	MT-ND5
RBM38	6.60942e-100	-0.403441	0.057	0.151	1.65308e-95	TAM	RBM38
MYO6	1.73424e-99	-0.333072	0.086	0.186	4.33751e-95	TAM	MYO6
PTPN4	5.4096e-99	-0.353758	0.036	0.123	1.353e-94	TAM	PTPN4
HMGB1	6.35289e-99	-0.412907	0.867	0.807	1.58892e-94	TAM	HMGB1
CRACR2B	6.65362e-99	-0.270905	0.06	0.155	1.66414e-94	TAM	CRACR2B
TSPYL2	2.63776e-98	-0.509888	0.08	0.178	6.5973e-94	TAM	TSPYL2
NEDD4L	4.11152e-98	-0.254845	0.064	0.161	1.02833e-93	TAM	NEDD4L
MFGE8	8.6107e-98	-0.257588	0.033	0.118	2.15362e-93	TAM	MFGE8
FCMR	1.83391e-97	-0.431575	0.024	0.102	4.58679e-93	TAM	FCMR
PMAIP1	2.41934e-97	-0.63027	0.212	0.317	6.05102e-93	TAM	PMAIP1
SIT1	2.96956e-97	-0.50937	0.034	0.116	7.42718e-93	TAM	SIT1
SSR4	6.74225e-97	-0.569328	0.86	0.751	1.6863e-92	TAM	SSR4
TCF7	3.17935e-96	-0.466227	0.063	0.155	7.95188e-92	TAM	TCF7
NEDD9	2.08388e-94	-0.339832	0.082	0.18	5.21199e-90	TAM	NEDD9
MYL9	2.80595e-94	-0.586216	0.062	0.155	7.01797e-90	TAM	MYL9
SRSF5	5.3595e-93	-0.621251	0.749	0.69	1.34047e-88	TAM	SRSF5
GNB5	1.95284e-92	-0.273645	0.029	0.109	4.88425e-88	TAM	GNB5
WHSC1L1	5.50641e-91	-0.610207	0.282	0.362	1.37721e-86	TAM	WHSC1L1
EPS8	5.84525e-91	-0.289541	0.09	0.187	1.46196e-86	TAM	EPS8
FAM65B	1.24689e-90	-0.405956	0.031	0.108	3.11859e-86	TAM	FAM65B
SRSF2	1.76818e-90	-0.676233	0.671	0.634	4.4224e-86	TAM	SRSF2
ZBTB20	3.20649e-90	-0.346151	0.084	0.178	8.01976e-86	TAM	ZBTB20
SYTL3	1.16961e-88	-0.477605	0.052	0.136	2.92531e-84	TAM	SYTL3
EPB41L4A-AS1	3.71766e-88	-0.494349	0.212	0.303	9.29823e-84	TAM	EPB41L4A-AS1
CAPS	1.30591e-87	-0.41387	0.033	0.112	3.26622e-83	TAM	CAPS
ARID5B	4.84874e-87	-0.659124	0.235	0.332	1.21272e-82	TAM	ARID5B
DLC1	1.60704e-86	-0.250372	0.035	0.113	4.01937e-82	TAM	DLC1
AGRN	8.73318e-86	-0.253673	0.085	0.177	2.18426e-81	TAM	AGRN
TSEN54	1.18848e-85	-0.340513	0.054	0.138	2.97251e-81	TAM	TSEN54
HMGN1	1.35735e-85	-0.428118	0.785	0.698	3.39487e-81	TAM	HMGN1
UBB	1.6764e-85	0.289737	0.941	0.896	4.19284e-81	TAM	UBB
SF1	1.02703e-84	-0.62249	0.476	0.496	2.5687e-80	TAM	SF1
ERRFI1	1.31308e-84	-0.465797	0.122	0.215	3.28415e-80	TAM	ERRFI1
RGS16	1.3973e-84	-0.395876	0.052	0.136	3.49478e-80	TAM	RGS16
TOB1	1.85024e-84	-0.496335	0.185	0.28	4.62762e-80	TAM	TOB1
SERPINH1	1.96595e-84	-0.3553	0.12	0.214	4.91703e-80	TAM	SERPINH1
AREG	5.5901e-84	-0.756174	0.188	0.286	1.39814e-79	TAM	AREG
CYTIP	2.02431e-83	-1.03562	0.307	0.351	5.06301e-79	TAM	CYTIP
LY6E	1.243e-82	0.296036	0.749	0.616	3.10888e-78	TAM	LY6E
COX7C	2.41385e-82	-0.27396	0.942	0.882	6.03729e-78	TAM	COX7C
CTSW	1.45681e-81	-0.970496	0.057	0.135	3.64363e-77	TAM	CTSW
HNRNPDL	2.51046e-81	-0.454941	0.751	0.688	6.27892e-77	TAM	HNRNPDL
ARID4B	1.23226e-80	-0.660422	0.358	0.413	3.08199e-76	TAM	ARID4B
BIN2	1.66659e-80	-0.255177	0.296	0.162	4.1683e-76	TAM	BIN2
PPDPF	3.87183e-79	-0.534894	0.792	0.683	9.68384e-75	TAM	PPDPF
KCNQ1OT1	6.19875e-79	-0.42447	0.111	0.205	1.55037e-74	TAM	KCNQ1OT1
TRAF3IP3	6.5685e-79	-0.582645	0.086	0.166	1.64285e-74	TAM	TRAF3IP3
LTBP4	3.97199e-78	-0.273034	0.051	0.13	9.93434e-74	TAM	LTBP4
RUNX3	4.54366e-78	-0.730617	0.108	0.188	1.13641e-73	TAM	RUNX3
NTHL1	9.64933e-77	-0.312306	0.081	0.165	2.41339e-72	TAM	NTHL1
CAPN2	1.86337e-76	-0.567626	0.318	0.372	4.66047e-72	TAM	CAPN2
CD48	1.25204e-75	-0.977709	0.409	0.411	3.13148e-71	TAM	CD48
SYNE1	1.85514e-75	-0.316772	0.064	0.144	4.6399e-71	TAM	SYNE1
LPIN1	1.89539e-75	-0.414155	0.111	0.196	4.74056e-71	TAM	LPIN1
SON	2.11205e-75	-0.533215	0.622	0.587	5.28245e-71	TAM	SON
FAM60A	2.1541e-75	-0.323764	0.104	0.191	5.38761e-71	TAM	FAM60A
C19orf43	4.54588e-75	-0.421407	0.764	0.693	1.13697e-70	TAM	C19orf43
STAT4	1.81915e-74	-0.47161	0.041	0.111	4.54988e-70	TAM	STAT4
FBL	2.55594e-74	-0.584978	0.379	0.417	6.39265e-70	TAM	FBL
NQO1	1.70605e-73	-0.321163	0.077	0.156	4.26699e-69	TAM	NQO1
CCDC12	2.73763e-73	-0.594958	0.326	0.383	6.8471e-69	TAM	CCDC12
ODC1	8.84453e-73	-0.541045	0.237	0.31	2.2121e-68	TAM	ODC1
SFTPC	2.84941e-72	-3.41846	0.489	0.322	7.12666e-68	TAM	SFTPC
TAF1D	4.02741e-72	-0.575565	0.411	0.437	1.0073e-67	TAM	TAF1D
SLC5A3	3.14919e-71	-0.361791	0.1	0.183	7.87643e-67	TAM	SLC5A3
JUNB	5.61619e-70	-0.719164	0.908	0.853	1.40466e-65	TAM	JUNB
GNG2	1.60195e-69	-0.568714	0.083	0.157	4.00665e-65	TAM	GNG2
APRT	1.37257e-68	-0.461719	0.699	0.626	3.43292e-64	TAM	APRT
SRSF8	1.96458e-68	-0.432688	0.173	0.255	4.91362e-64	TAM	SRSF8
TUBA1A	2.45916e-68	-0.253994	0.573	0.375	6.15059e-64	TAM	TUBA1A
MT-ND3	3.34297e-68	0.277203	0.939	0.914	8.36111e-64	TAM	MT-ND3
RSL24D1	1.4319e-66	-0.564529	0.509	0.512	3.58133e-62	TAM	RSL24D1
SLC2A4RG	3.15232e-66	-0.251236	0.084	0.161	7.88426e-62	TAM	SLC2A4RG
MBIP	9.48778e-66	-0.309309	0.114	0.193	2.37299e-61	TAM	MBIP
PAFAH1B3	1.0342e-65	-0.387864	0.153	0.231	2.58664e-61	TAM	PAFAH1B3
SDC4	1.85722e-65	-0.615565	0.214	0.279	4.64509e-61	TAM	SDC4
RNPS1	3.21973e-65	-0.550128	0.386	0.42	8.05286e-61	TAM	RNPS1
GEM	6.19978e-65	-0.294086	0.059	0.132	1.55063e-60	TAM	GEM
C3	7.75637e-65	-0.64652	0.154	0.235	1.93994e-60	TAM	C3
EIF3L	5.26421e-64	-0.523431	0.614	0.571	1.31663e-59	TAM	EIF3L
NCOA7	1.33789e-63	-0.496424	0.193	0.261	3.3462e-59	TAM	NCOA7
AES	7.71349e-63	-0.566384	0.489	0.477	1.92922e-58	TAM	AES
SIGIRR	1.03769e-62	-0.458813	0.209	0.284	2.59537e-58	TAM	SIGIRR
GADD45A	2.42838e-62	-0.418573	0.136	0.214	6.07363e-58	TAM	GADD45A
MMP2	2.53158e-62	-0.363886	0.108	0.052	6.33173e-58	TAM	MMP2
AGO2	1.81983e-61	-0.288437	0.103	0.18	4.55157e-57	TAM	AGO2
RGS1	2.30021e-61	-0.454074	0.696	0.464	5.75306e-57	TAM	RGS1
NAP1L1	2.58565e-61	-0.37915	0.828	0.749	6.46697e-57	TAM	NAP1L1
TES	2.71751e-61	-0.314648	0.143	0.221	6.79677e-57	TAM	TES
SKP1	4.60463e-61	-0.351695	0.828	0.745	1.15166e-56	TAM	SKP1
PKIG	1.03836e-60	-0.325743	0.074	0.144	2.59705e-56	TAM	PKIG
PSIP1	2.33865e-60	-0.468003	0.156	0.229	5.84921e-56	TAM	PSIP1
GPBP1	5.92986e-60	-0.572282	0.365	0.41	1.48312e-55	TAM	GPBP1
SFXN1	7.30784e-60	-0.260945	0.06	0.128	1.82776e-55	TAM	SFXN1
PTPRC	8.76471e-60	-0.459224	0.675	0.384	2.19214e-55	TAM	PTPRC
MLLT6	2.39138e-59	-0.269753	0.112	0.19	5.98107e-55	TAM	MLLT6
C14orf1	2.96567e-59	-0.308335	0.137	0.215	7.41743e-55	TAM	C14orf1
MZT2B	3.28143e-59	-0.533263	0.606	0.531	8.20719e-55	TAM	MZT2B
RCN2	1.84889e-58	-0.458691	0.239	0.301	4.62426e-54	TAM	RCN2
SNRPB	4.29685e-58	-0.511958	0.613	0.559	1.07468e-53	TAM	SNRPB
ATF4	4.19454e-57	-0.477264	0.569	0.533	1.0491e-52	TAM	ATF4
RAC2	5.00983e-57	-0.813274	0.457	0.454	1.25301e-52	TAM	RAC2
HIST1H1C	2.38317e-56	-0.666887	0.109	0.182	5.96055e-52	TAM	HIST1H1C
PHF14	3.2729e-56	-0.423504	0.228	0.294	8.18584e-52	TAM	PHF14
TRIM56	4.7813e-56	-0.302529	0.14	0.214	1.19585e-51	TAM	TRIM56
IDS	6.53404e-55	-0.667547	0.472	0.469	1.63423e-50	TAM	IDS
PGM2L1	6.84323e-55	-0.31586	0.088	0.156	1.71156e-50	TAM	PGM2L1
ARHGEF1	8.09057e-55	-0.518946	0.179	0.245	2.02353e-50	TAM	ARHGEF1
SARAF	3.88443e-54	-0.681293	0.837	0.761	9.71535e-50	TAM	SARAF
SLC7A5	5.62242e-54	-0.317394	0.075	0.142	1.40622e-49	TAM	SLC7A5
PON2	1.45143e-53	-0.490133	0.197	0.255	3.63017e-49	TAM	PON2
KIF22	1.9912e-53	-0.288226	0.122	0.193	4.98018e-49	TAM	KIF22
RBM4	3.66005e-53	-0.35586	0.1	0.167	9.15415e-49	TAM	RBM4
UGDH	7.83899e-53	-0.266115	0.109	0.178	1.96061e-48	TAM	UGDH
SELL	1.17589e-52	-0.476097	0.057	0.115	2.94101e-48	TAM	SELL
PPP2R5C	2.14739e-52	-0.679836	0.35	0.385	5.37084e-48	TAM	PPP2R5C
SNHG15	4.49258e-52	-0.454929	0.232	0.291	1.12364e-47	TAM	SNHG15
NAP1L4	2.02044e-51	-0.386285	0.175	0.243	5.05333e-47	TAM	NAP1L4
CDC42SE2	3.87203e-51	-0.631266	0.303	0.348	9.68435e-47	TAM	CDC42SE2
SLC9A3R1	4.63515e-51	-0.387907	0.141	0.207	1.1593e-46	TAM	SLC9A3R1
OST4	6.57405e-51	-0.299649	0.875	0.78	1.64424e-46	TAM	OST4
ARGLU1	6.81794e-51	-0.553608	0.39	0.418	1.70524e-46	TAM	ARGLU1
EGFL7	1.00685e-50	-0.296234	0.078	0.142	2.51823e-46	TAM	EGFL7
YWHAZ	1.18441e-50	-0.412771	0.767	0.664	2.96234e-46	TAM	YWHAZ
DUSP5	2.71501e-50	-0.296121	0.106	0.176	6.7905e-46	TAM	DUSP5
ARPC5L	3.23701e-50	-0.510127	0.331	0.361	8.09608e-46	TAM	ARPC5L
HNRNPA2B1	3.4814e-50	-0.320214	0.847	0.748	8.70733e-46	TAM	HNRNPA2B1
RBMX	7.96673e-50	-0.526485	0.453	0.456	1.99256e-45	TAM	RBMX
GNLY	1.54974e-49	-2.04684	0.068	0.126	3.87605e-45	TAM	GNLY
NARF	1.61357e-49	-0.338391	0.181	0.248	4.03569e-45	TAM	NARF
MT-CYB	3.59796e-49	-0.313885	0.953	0.946	8.99886e-45	TAM	MT-CYB
TBCC	5.39174e-49	-0.402954	0.11	0.174	1.34853e-44	TAM	TBCC
CNOT6L	1.64594e-48	-0.598858	0.151	0.211	4.11667e-44	TAM	CNOT6L
STAT3	2.99851e-48	-0.585626	0.381	0.403	7.49958e-44	TAM	STAT3
NKTR	3.0026e-47	-0.507248	0.268	0.321	7.50981e-43	TAM	NKTR
EMB	4.71896e-47	-0.430832	0.164	0.23	1.18026e-42	TAM	EMB
SBDS	2.78537e-46	-0.508888	0.369	0.395	6.96648e-42	TAM	SBDS
POLR2J3	4.60206e-46	-0.489626	0.274	0.323	1.15102e-41	TAM	POLR2J3
FOLR1	5.7975e-46	-0.387384	0.078	0.138	1.45001e-41	TAM	FOLR1
CARHSP1	1.40002e-45	-0.443091	0.244	0.298	3.5016e-41	TAM	CARHSP1
CCND2	1.68671e-45	-0.404552	0.08	0.137	4.21862e-41	TAM	CCND2
CCDC186	1.97656e-45	-0.348908	0.14	0.205	4.94358e-41	TAM	CCDC186
LINC00152	2.17727e-45	-0.61558	0.315	0.357	5.44557e-41	TAM	LINC00152
CCDC57	3.10976e-45	-0.30172	0.159	0.223	7.77782e-41	TAM	CCDC57
GOLM1	4.29316e-45	-0.27249	0.124	0.184	1.07376e-40	TAM	GOLM1
C9orf142	6.07767e-45	-0.547191	0.325	0.36	1.52009e-40	TAM	C9orf142
KMT2A	6.6429e-45	-0.327167	0.147	0.211	1.66146e-40	TAM	KMT2A
MKNK2	8.07927e-45	-0.313984	0.185	0.247	2.02071e-40	TAM	MKNK2
AKNA	1.4577e-44	-0.499703	0.119	0.177	3.64586e-40	TAM	AKNA
EIF4B	2.01196e-44	-0.46727	0.506	0.488	5.03212e-40	TAM	EIF4B
CCNL2	2.27882e-44	-0.275324	0.138	0.203	5.69956e-40	TAM	CCNL2
IP6K2	4.13148e-44	-0.303092	0.149	0.212	1.03332e-39	TAM	IP6K2
UBE2H	7.45292e-44	-0.30991	0.171	0.232	1.86405e-39	TAM	UBE2H
NBEAL1	1.16125e-43	-0.474258	0.425	0.426	2.9044e-39	TAM	NBEAL1
HIST1H2AC	1.40116e-43	-0.379203	0.075	0.134	3.50444e-39	TAM	HIST1H2AC
RNF19A	1.58014e-43	-0.45837	0.146	0.206	3.9521e-39	TAM	RNF19A
LINC-PINT	2.38385e-43	-0.393803	0.104	0.162	5.96224e-39	TAM	LINC-PINT
ZNF791	3.22766e-43	-0.270646	0.081	0.139	8.0727e-39	TAM	ZNF791
ANKRD36C	4.23581e-43	-0.28613	0.061	0.115	1.05942e-38	TAM	ANKRD36C
FAM118A	2.91453e-42	-0.30135	0.069	0.124	7.28954e-38	TAM	FAM118A
MYC	7.65667e-42	-0.3375	0.097	0.156	1.91501e-37	TAM	MYC
C1S	1.58613e-41	-0.635196	0.067	0.12	3.96708e-37	TAM	C1S
STK4	1.75701e-41	-0.800221	0.367	0.374	4.39447e-37	TAM	STK4
CHST12	1.80782e-41	-0.462143	0.155	0.213	4.52155e-37	TAM	CHST12
PHF1	2.32066e-41	-0.337827	0.122	0.181	5.8042e-37	TAM	PHF1
DDX6	4.21271e-41	-0.464644	0.251	0.302	1.05364e-36	TAM	DDX6
CDKN1B	6.77695e-41	-0.420289	0.164	0.222	1.69498e-36	TAM	CDKN1B
CCDC69	9.00126e-41	-0.296359	0.098	0.156	2.25131e-36	TAM	CCDC69
FOXP1	2.024e-40	-0.565411	0.322	0.354	5.06223e-36	TAM	FOXP1
NUTM2B-AS1	1.06956e-39	-0.274351	0.124	0.183	2.67509e-35	TAM	NUTM2B-AS1
HNRNPK	1.45296e-39	-0.35217	0.786	0.687	3.63401e-35	TAM	HNRNPK
METTL9	3.06498e-39	-0.415045	0.341	0.374	7.66581e-35	TAM	METTL9
PRMT1	3.62887e-39	-0.416802	0.276	0.317	9.07617e-35	TAM	PRMT1
MGP	3.7691e-39	-2.40985	0.114	0.168	9.4269e-35	TAM	MGP
SNRPN	6.34467e-39	-0.47693	0.308	0.34	1.58686e-34	TAM	SNRPN
PHLDA2	7.1685e-39	-0.732271	0.257	0.289	1.79291e-34	TAM	PHLDA2
HSPB1	7.38754e-39	-0.561993	0.802	0.541	1.8477e-34	TAM	HSPB1
TCEA1	1.15178e-38	-0.460541	0.392	0.402	2.88071e-34	TAM	TCEA1
UBE2D2	4.51745e-38	-0.454652	0.611	0.544	1.12986e-33	TAM	UBE2D2
POLR2C	8.90989e-38	-0.347347	0.178	0.232	2.22845e-33	TAM	POLR2C
RNF145	8.94225e-38	-0.446849	0.317	0.344	2.23655e-33	TAM	RNF145
BTG2	1.0267e-37	-0.646439	0.429	0.431	2.56788e-33	TAM	BTG2
IMPDH2	1.09268e-37	-0.332847	0.228	0.278	2.7329e-33	TAM	IMPDH2
FAM177A1	1.47454e-37	-0.648175	0.432	0.429	3.68796e-33	TAM	FAM177A1
AP3S1	1.55149e-37	-0.296082	0.574	0.39	3.88043e-33	TAM	AP3S1
SOD1	7.09276e-37	-0.366025	0.777	0.678	1.77397e-32	TAM	SOD1
SOCS1	7.649e-37	-0.417307	0.099	0.151	1.91309e-32	TAM	SOCS1
GABPB1-AS1	8.57796e-37	-0.254045	0.08	0.133	2.14543e-32	TAM	GABPB1-AS1
PRKCH	1.72882e-36	-0.462126	0.101	0.15	4.32395e-32	TAM	PRKCH
SIAH2	2.25662e-36	-0.341922	0.145	0.201	5.64404e-32	TAM	SIAH2
SFTPB	4.35741e-36	-2.64363	0.327	0.327	1.08983e-31	TAM	SFTPB
MAP1LC3A	6.13384e-36	-0.280977	0.123	0.177	1.53414e-31	TAM	MAP1LC3A
LPCAT1	3.72939e-35	-0.485639	0.186	0.236	9.32759e-31	TAM	LPCAT1
SLFN5	1.64286e-34	-0.302581	0.143	0.196	4.10896e-30	TAM	SLFN5
CBX6	3.27298e-34	-0.283664	0.142	0.197	8.18605e-30	TAM	CBX6
SFTPA2	7.43961e-34	-2.42945	0.296	0.192	1.86072e-29	TAM	SFTPA2
DSTN	1.08219e-33	-0.66362	0.631	0.507	2.70666e-29	TAM	DSTN
ATXN7	1.55622e-33	-0.304718	0.134	0.188	3.89227e-29	TAM	ATXN7
TNRC6B	1.56324e-33	-0.44258	0.257	0.298	3.90982e-29	TAM	TNRC6B
GSTP1	1.67823e-33	-0.295674	0.918	0.665	4.19743e-29	TAM	GSTP1
ADD3	2.13605e-33	-0.343211	0.141	0.19	5.34248e-29	TAM	ADD3
MGST1	2.66381e-33	-1.01757	0.343	0.336	6.66247e-29	TAM	MGST1
PDCD4	1.61667e-32	-0.575695	0.236	0.271	4.04346e-28	TAM	PDCD4
2023-09-07	3.70797e-32	-0.549662	0.568	0.52	9.27401e-28	TAM	2023-09-07
FDPS	3.82299e-32	-0.394626	0.264	0.301	9.56168e-28	TAM	FDPS
SCGB1A1	3.89981e-32	-1.38926	0.137	0.088	9.75381e-28	TAM	SCGB1A1
RICTOR	5.03631e-32	-0.308614	0.135	0.186	1.25963e-27	TAM	RICTOR
CST6	6.29872e-32	-0.410181	0.101	0.151	1.57537e-27	TAM	CST6
PNN	6.70217e-32	-0.437448	0.288	0.323	1.67628e-27	TAM	PNN
CMC1	4.44769e-31	-0.376097	0.361	0.259	1.11241e-26	TAM	CMC1
HSBP1L1	4.73107e-31	-0.331533	0.171	0.213	1.18329e-26	TAM	HSBP1L1
NOP58	1.16328e-30	-0.397693	0.19	0.235	2.90947e-26	TAM	NOP58
TMEM14A	2.64002e-30	-0.255253	0.144	0.195	6.60296e-26	TAM	TMEM14A
CNN2	7.36735e-30	-0.45	0.349	0.362	1.84265e-25	TAM	CNN2
EHD1	9.03701e-30	-0.290166	0.157	0.209	2.26025e-25	TAM	EHD1
CDKN2A	9.34996e-30	-0.385781	0.08	0.123	2.33852e-25	TAM	CDKN2A
PDLIM2	1.03577e-29	-0.470881	0.237	0.27	2.59056e-25	TAM	PDLIM2
C17orf89	2.67208e-29	-0.448897	0.385	0.379	6.68314e-25	TAM	C17orf89
PCSK7	2.72144e-29	-0.515294	0.242	0.278	6.80659e-25	TAM	PCSK7
PRRC2C	3.29281e-29	-0.460548	0.576	0.524	8.23564e-25	TAM	PRRC2C
GIPC1	3.34269e-29	-0.34181	0.19	0.229	8.36039e-25	TAM	GIPC1
LDLRAD4	7.07241e-29	-0.317243	0.206	0.135	1.76888e-24	TAM	LDLRAD4
RP1-313I6.12	8.25986e-29	-0.315308	0.086	0.129	2.06587e-24	TAM	RP1-313I6.12
MYADM	3.94247e-28	-0.258129	0.442	0.32	9.86052e-24	TAM	MYADM
ANXA6	1.02546e-27	-0.551234	0.225	0.253	2.56477e-23	TAM	ANXA6
NFATC3	1.02983e-27	-0.304397	0.185	0.229	2.5757e-23	TAM	NFATC3
DHCR24	1.03075e-27	-0.31907	0.144	0.188	2.57802e-23	TAM	DHCR24
LSM7	1.12427e-27	-0.429886	0.529	0.482	2.8119e-23	TAM	LSM7
IL2RG	5.08384e-27	-0.861451	0.332	0.318	1.27152e-22	TAM	IL2RG
GRAMD1A	1.00306e-26	-0.304488	0.208	0.251	2.50875e-22	TAM	GRAMD1A
RBM8A	1.57531e-26	-0.425757	0.593	0.537	3.94001e-22	TAM	RBM8A
TRMT112	1.57554e-26	-0.288438	0.774	0.65	3.94059e-22	TAM	TRMT112
RSF1	1.98627e-26	-0.364858	0.284	0.313	4.96786e-22	TAM	RSF1
RSRC2	2.27366e-26	-0.47716	0.44	0.428	5.68664e-22	TAM	RSRC2
RASAL3	2.8719e-26	-0.406897	0.081	0.118	7.18291e-22	TAM	RASAL3
TERF2IP	1.15851e-25	-0.538136	0.375	0.377	2.89754e-21	TAM	TERF2IP
CLDN7	1.34147e-25	-0.346933	0.188	0.225	3.35515e-21	TAM	CLDN7
NELFCD	1.59503e-25	-0.269354	0.133	0.177	3.98933e-21	TAM	NELFCD
MRPS6	1.63611e-25	-0.588293	0.424	0.404	4.09208e-21	TAM	MRPS6
ZNF131	1.69171e-25	-0.279041	0.111	0.153	4.23113e-21	TAM	ZNF131
ZFAND1	2.02687e-25	-0.257565	0.161	0.204	5.0694e-21	TAM	ZFAND1
KLHDC2	2.05481e-25	-0.267405	0.163	0.207	5.13928e-21	TAM	KLHDC2
TTC19	2.18202e-25	-0.288796	0.145	0.189	5.45744e-21	TAM	TTC19
RALGAPA1	5.57962e-25	-0.296013	0.092	0.133	1.39552e-20	TAM	RALGAPA1
YWHAQ	7.27862e-25	-0.449195	0.555	0.494	1.82046e-20	TAM	YWHAQ
DNAJB9	1.54413e-24	-0.430804	0.273	0.3	3.86203e-20	TAM	DNAJB9
FNBP4	2.11793e-24	-0.335642	0.19	0.231	5.29715e-20	TAM	FNBP4
SNU13	2.97873e-24	-0.38759	0.657	0.57	7.45011e-20	TAM	SNU13
PCNP	3.02621e-24	-0.441769	0.426	0.413	7.56884e-20	TAM	PCNP
RCN1	3.1864e-24	-0.271985	0.181	0.219	7.9695e-20	TAM	RCN1
VPS51	3.95082e-24	-0.308989	0.209	0.247	9.8814e-20	TAM	VPS51
ZC3HAV1	5.52417e-24	-0.417149	0.248	0.28	1.38165e-19	TAM	ZC3HAV1
2023-09-09	5.59894e-24	-0.47037	0.438	0.415	1.40035e-19	TAM	2023-09-09
BIN1	6.35876e-24	-0.345342	0.199	0.238	1.59039e-19	TAM	BIN1
RSRP1	7.71433e-24	-0.496692	0.357	0.367	1.92943e-19	TAM	RSRP1
PIK3IP1	1.81812e-23	-0.556915	0.174	0.205	4.54731e-19	TAM	PIK3IP1
H1FX	3.76926e-23	-0.310541	0.261	0.293	9.4273e-19	TAM	H1FX
IGKC	5.57393e-23	-3.8147	0.702	0.606	1.3941e-18	TAM	IGKC
CFAP20	6.76911e-23	-0.288896	0.129	0.169	1.69302e-18	TAM	CFAP20
RSBN1L	8.15856e-23	-0.349403	0.262	0.29	2.04054e-18	TAM	RSBN1L
MED10	1.03495e-22	-0.447612	0.319	0.33	2.58851e-18	TAM	MED10
CUTA	1.36803e-22	-0.373099	0.676	0.578	3.42157e-18	TAM	CUTA
EPC1	2.66923e-22	-0.44588	0.304	0.322	6.67602e-18	TAM	EPC1
RCAN3	6.11037e-22	-0.327317	0.122	0.159	1.52826e-17	TAM	RCAN3
PRDX5	2.45878e-21	-0.469997	0.758	0.592	6.14966e-17	TAM	PRDX5
MGEA5	3.07078e-21	-0.372237	0.235	0.266	7.68033e-17	TAM	MGEA5
COMTD1	6.51129e-21	-0.253164	0.15	0.187	1.62854e-16	TAM	COMTD1
SMCHD1	1.03957e-20	-0.4595	0.2	0.23	2.60006e-16	TAM	SMCHD1
SFTPA1	1.25439e-20	-2.26836	0.261	0.18	3.13735e-16	TAM	SFTPA1
CH17-189H20.1	2.05027e-20	-0.343081	0.142	0.177	5.12793e-16	TAM	CH17-189H20.1
TBC1D10C	4.76196e-20	-0.620505	0.182	0.201	1.19101e-15	TAM	TBC1D10C
KDM2A	1.04558e-19	-0.272669	0.187	0.222	2.61511e-15	TAM	KDM2A
IL27RA	3.99748e-19	-0.285895	0.123	0.158	9.99809e-15	TAM	IL27RA
TPM1	7.11663e-19	-0.476974	0.227	0.252	1.77994e-14	TAM	TPM1
APOBEC3G	1.15216e-18	-0.720882	0.185	0.205	2.88166e-14	TAM	APOBEC3G
RBCK1	5.25003e-18	-0.395226	0.364	0.355	1.31309e-13	TAM	RBCK1
VWA5A	6.09294e-18	-0.283672	0.129	0.091	1.52391e-13	TAM	VWA5A
CD55	7.24755e-18	-0.587549	0.424	0.4	1.81268e-13	TAM	CD55
IGLC2	1.61397e-17	-3.95438	0.398	0.388	4.03669e-13	TAM	IGLC2
C5orf56	1.67611e-17	-0.270448	0.105	0.137	4.19213e-13	TAM	C5orf56
FAM3C	4.50552e-17	-0.397731	0.273	0.285	1.12687e-12	TAM	FAM3C
WBSCR22	5.36119e-17	-0.349049	0.331	0.335	1.34089e-12	TAM	WBSCR22
DDX24	5.56476e-17	-0.568843	0.503	0.455	1.3918e-12	TAM	DDX24
SYF2	7.29981e-17	-0.407	0.54	0.487	1.82575e-12	TAM	SYF2
AC090498.1	7.39825e-17	-0.399524	0.354	0.352	1.85038e-12	TAM	AC090498.1
TRA2A	1.03985e-16	-0.351177	0.303	0.317	2.60076e-12	TAM	TRA2A
TSC22D4	1.28197e-16	-0.38276	0.276	0.29	3.20633e-12	TAM	TSC22D4
ASH1L	1.52506e-16	-0.294725	0.215	0.244	3.81434e-12	TAM	ASH1L
INPP5D	2.16281e-16	-0.253279	0.189	0.133	5.40941e-12	TAM	INPP5D
CYB5A	2.75764e-16	-0.666753	0.565	0.389	6.89714e-12	TAM	CYB5A
XBP1	2.80478e-16	-0.338713	0.578	0.426	7.01503e-12	TAM	XBP1
NXT1	3.37226e-16	-0.344513	0.224	0.248	8.43436e-12	TAM	NXT1
WIPF2	3.48828e-16	-0.257123	0.193	0.223	8.72454e-12	TAM	WIPF2
HPGD	3.86519e-16	-0.835024	0.125	0.151	9.66723e-12	TAM	HPGD
CCSER2	5.00558e-16	-0.343973	0.192	0.219	1.25195e-11	TAM	CCSER2
PTPN22	5.01497e-16	-0.252327	0.15	0.105	1.25429e-11	TAM	PTPN22
EIF3G	5.61215e-16	-0.365742	0.66	0.571	1.40366e-11	TAM	EIF3G
RSBN1	8.81512e-16	-0.300132	0.144	0.173	2.20475e-11	TAM	RSBN1
SMC4	1.3184e-15	-0.321447	0.174	0.203	3.29745e-11	TAM	SMC4
CTD-3252C9.4	2.6233e-15	-0.310344	0.138	0.169	6.56113e-11	TAM	CTD-3252C9.4
ATRX	3.46052e-15	-0.391601	0.358	0.357	8.65511e-11	TAM	ATRX
LUC7L3	3.79555e-15	-0.355022	0.334	0.338	9.49304e-11	TAM	LUC7L3
ARHGAP9	4.51725e-15	-0.30552	0.19	0.134	1.12981e-10	TAM	ARHGAP9
CCND3	5.19999e-15	-0.429642	0.322	0.33	1.30057e-10	TAM	CCND3
TNIP1	7.53972e-15	-0.285919	0.272	0.291	1.88576e-10	TAM	TNIP1
ABT1	9.00525e-15	-0.323182	0.164	0.19	2.2523e-10	TAM	ABT1
SPINT2	9.17022e-15	-0.563297	0.617	0.419	2.29356e-10	TAM	SPINT2
GPATCH8	9.91365e-15	-0.277964	0.164	0.194	2.4795e-10	TAM	GPATCH8
BLOC1S4	1.62364e-14	-0.261327	0.15	0.179	4.06088e-10	TAM	BLOC1S4
PDE7A	3.3523e-14	-0.263255	0.101	0.13	8.38443e-10	TAM	PDE7A
JCHAIN	7.01079e-14	-2.76628	0.178	0.2	1.75347e-09	TAM	JCHAIN
GLS	8.28816e-14	-0.352684	0.233	0.248	2.07295e-09	TAM	GLS
AQP3	1.10446e-13	-0.570401	0.272	0.287	2.76237e-09	TAM	AQP3
SUN2	1.32208e-13	-0.28097	0.275	0.207	3.30664e-09	TAM	SUN2
CDK2AP2	1.36196e-13	-0.391176	0.34	0.335	3.40641e-09	TAM	CDK2AP2
HLA-F	1.80652e-13	-0.303988	0.506	0.379	4.51829e-09	TAM	HLA-F
HDAC1	1.99529e-13	-0.307936	0.182	0.206	4.99041e-09	TAM	HDAC1
IGFBP7	2.19099e-13	-1.72592	0.223	0.164	5.47989e-09	TAM	IGFBP7
ZNF331	3.06848e-13	-0.407666	0.444	0.33	7.67457e-09	TAM	ZNF331
G3BP2	3.40035e-13	-0.47438	0.307	0.31	8.50463e-09	TAM	G3BP2
GABPB1	4.16912e-13	-0.35075	0.209	0.23	1.04274e-08	TAM	GABPB1
CPNE1	6.17064e-13	-0.270437	0.209	0.233	1.54334e-08	TAM	CPNE1
CCNH	6.58226e-13	-0.253114	0.269	0.205	1.64629e-08	TAM	CCNH
TSC22D1	1.52154e-12	-0.419505	0.264	0.278	3.80553e-08	TAM	TSC22D1
ZFP36	2.19053e-12	-0.500002	0.832	0.731	5.47873e-08	TAM	ZFP36
ELF1	2.22577e-12	-0.675112	0.498	0.44	5.56687e-08	TAM	ELF1
TIMM17B	2.60172e-12	-0.268026	0.233	0.252	6.50716e-08	TAM	TIMM17B
ATG2A	3.02165e-12	-0.260595	0.104	0.13	7.55745e-08	TAM	ATG2A
IDI1	6.2403e-12	-0.482951	0.272	0.277	1.56076e-07	TAM	IDI1
C16orf13	7.39366e-12	-0.414132	0.427	0.384	1.84923e-07	TAM	C16orf13
MDM4	1.38857e-11	-0.296368	0.198	0.22	3.47295e-07	TAM	MDM4
TMEM2	1.46435e-11	-0.329491	0.11	0.133	3.66249e-07	TAM	TMEM2
TMEM87A	2.39415e-11	-0.279239	0.248	0.26	5.98801e-07	TAM	TMEM87A
CHD2	2.72936e-11	-0.285526	0.226	0.244	6.8264e-07	TAM	CHD2
CREM	5.66939e-11	-1.27193	0.508	0.44	1.41797e-06	TAM	CREM
PSME1	5.7693e-11	-0.359391	0.787	0.679	1.44296e-06	TAM	PSME1
WDR74	5.78934e-11	-0.327402	0.183	0.205	1.44797e-06	TAM	WDR74
RAB11FIP1	6.12235e-11	-0.472332	0.343	0.324	1.53126e-06	TAM	RAB11FIP1
REL	6.34823e-11	-0.575932	0.557	0.501	1.58775e-06	TAM	REL
JMJD6	1.00684e-10	-0.411261	0.195	0.212	2.5182e-06	TAM	JMJD6
HNRNPH3	1.23179e-10	-0.365486	0.368	0.354	3.08082e-06	TAM	HNRNPH3
SF3B2	1.2823e-10	-0.394906	0.464	0.421	3.20716e-06	TAM	SF3B2
SNRNP200	1.39493e-10	-0.264656	0.201	0.22	3.48886e-06	TAM	SNRNP200
NDRG1	1.39719e-10	-0.388666	0.249	0.261	3.49452e-06	TAM	NDRG1
OTUD6B-AS1	2.21268e-10	-0.269125	0.219	0.237	5.53413e-06	TAM	OTUD6B-AS1
CWC25	3.27175e-10	-0.255783	0.183	0.204	8.18297e-06	TAM	CWC25
EIF3D	5.78237e-10	-0.423339	0.53	0.465	1.44623e-05	TAM	EIF3D
SUSD3	6.34284e-10	-0.300413	0.09	0.109	1.58641e-05	TAM	SUSD3
NUDT4	6.47986e-10	-0.276081	0.213	0.231	1.62068e-05	TAM	NUDT4
PTTG1	7.03927e-10	-0.279174	0.126	0.148	1.76059e-05	TAM	PTTG1
CMPK1	7.85234e-10	-0.391307	0.488	0.438	1.96395e-05	TAM	CMPK1
NASP	1.0087e-09	-0.341719	0.263	0.272	2.52287e-05	TAM	NASP
IGHG1	1.21885e-09	-3.25211	0.207	0.22	3.04846e-05	TAM	IGHG1
UBXN1	1.3509e-09	-0.292759	0.683	0.575	3.37873e-05	TAM	UBXN1
BDP1	1.81138e-09	-0.263268	0.197	0.215	4.53044e-05	TAM	BDP1
S100A13	2.12728e-09	-0.41976	0.43	0.323	5.32055e-05	TAM	S100A13
SET	2.26499e-09	-0.368662	0.624	0.508	5.66497e-05	TAM	SET
S100A2	2.39212e-09	-0.649654	0.109	0.131	5.98294e-05	TAM	S100A2
BAD	2.74436e-09	-0.28364	0.301	0.296	6.86391e-05	TAM	BAD
TTC39C	3.95195e-09	-0.332915	0.147	0.164	9.88423e-05	TAM	TTC39C
KRR1	4.54283e-09	-0.258075	0.171	0.19	0.000113621	TAM	KRR1
SPSB3	5.84507e-09	-0.281447	0.212	0.227	0.000146191	TAM	SPSB3
CDC42EP3	6.23942e-09	-0.292181	0.214	0.228	0.000156054	TAM	CDC42EP3
PIM3	7.53461e-09	-0.348263	0.38	0.368	0.000188448	TAM	PIM3
SCGB3A1	8.10902e-09	-2.16902	0.176	0.192	0.000202815	TAM	SCGB3A1
CCNG1	8.81242e-09	-0.321033	0.229	0.239	0.000220407	TAM	CCNG1
N4BP2L2	1.17273e-08	-0.389193	0.542	0.481	0.000293313	TAM	N4BP2L2
MEAF6	1.20728e-08	-0.373178	0.374	0.353	0.000301952	TAM	MEAF6
NCL	1.4472e-08	-0.406952	0.555	0.487	0.000361959	TAM	NCL
FAM133B	1.78892e-08	-0.360939	0.429	0.397	0.000447426	TAM	FAM133B
HEBP2	2.01572e-08	-0.432019	0.337	0.311	0.000504152	TAM	HEBP2
HEXIM1	2.13136e-08	-0.289576	0.219	0.233	0.000533074	TAM	HEXIM1
UBE2S	2.48693e-08	-0.35483	0.223	0.235	0.000622007	TAM	UBE2S
2023-03-06	2.49175e-08	-0.250899	0.216	0.23	0.000623211	TAM	2023-03-06
SELK	2.56008e-08	-0.427365	0.726	0.614	0.000640301	TAM	SELK
HMHA1	2.90907e-08	-0.316958	0.182	0.197	0.000727588	TAM	HMHA1
BCAS2	5.17723e-08	-0.27615	0.366	0.29	0.00129488	TAM	BCAS2
IGHM	9.40682e-08	-2.31816	0.134	0.149	0.00235274	TAM	IGHM
SPINT1	9.83975e-08	-0.269037	0.212	0.222	0.00246102	TAM	SPINT1
AKIRIN1	9.9235e-08	-0.318174	0.226	0.235	0.00248197	TAM	AKIRIN1
PDAP1	1.31029e-07	-0.314205	0.387	0.358	0.00327716	TAM	PDAP1
MPG	1.48144e-07	-0.301744	0.352	0.33	0.00370524	TAM	MPG
SRSF10	1.48588e-07	-0.359887	0.358	0.338	0.00371633	TAM	SRSF10
PMF1	1.72964e-07	-0.33778	0.276	0.276	0.00432601	TAM	PMF1
IRF9	1.9673e-07	-0.255111	0.091	0.108	0.00492041	TAM	IRF9
IRF1	2.08948e-07	-0.462933	0.444	0.414	0.00522599	TAM	IRF1
LSM14A	2.13467e-07	-0.250142	0.374	0.295	0.00533903	TAM	LSM14A
PTP4A1	4.34846e-07	-0.256249	0.451	0.353	0.0108759	TAM	PTP4A1
OPTN	4.90608e-07	-0.339523	0.247	0.251	0.0122706	TAM	OPTN
MRPL33	5.51948e-07	-0.351154	0.492	0.422	0.0138048	TAM	MRPL33
APOBEC3C	5.66852e-07	-0.297165	0.262	0.21	0.0141775	TAM	APOBEC3C
IK	6.68963e-07	-0.258956	0.354	0.284	0.0167314	TAM	IK
CLDND1	7.31937e-07	-0.31244	0.193	0.205	0.0183065	TAM	CLDND1
DHPS	9.87608e-07	-0.254718	0.222	0.231	0.0247011	TAM	DHPS
NFKB2	1.41273e-06	-0.299114	0.207	0.218	0.0353337	TAM	NFKB2
ZNF394	2.01304e-06	-0.259793	0.141	0.155	0.0503482	TAM	ZNF394
HERPUD1	2.04211e-06	-0.533929	0.61	0.526	0.0510752	TAM	HERPUD1
NSMCE3	2.09759e-06	-0.287332	0.117	0.13	0.0524627	TAM	NSMCE3
PSMA3-AS1	2.41215e-06	-0.335921	0.263	0.263	0.0603304	TAM	PSMA3-AS1
MED30	2.5575e-06	-0.264332	0.203	0.212	0.0639656	TAM	MED30
IGLC3	3.24853e-06	-3.17353	0.227	0.229	0.0812489	TAM	IGLC3
FNBP1	3.71512e-06	-0.403986	0.423	0.324	0.0929188	TAM	FNBP1
EIF4H	3.83812e-06	-0.320187	0.424	0.385	0.0959953	TAM	EIF4H
EID1	3.97723e-06	-0.361021	0.66	0.547	0.0994746	TAM	EID1
CLK1	4.48689e-06	-0.417011	0.432	0.396	0.112222	TAM	CLK1
HMGB2	4.60267e-06	-0.541644	0.404	0.368	0.115117	TAM	HMGB2
SRSF6	4.79497e-06	-0.265197	0.228	0.236	0.119927	TAM	SRSF6
PHF20	6.00639e-06	-0.365506	0.26	0.257	0.150226	TAM	PHF20
JUN	6.94069e-06	-0.33972	0.897	0.752	0.173594	TAM	JUN
MAGED2	9.47607e-06	-0.297103	0.2	0.206	0.237006	TAM	MAGED2
ELOVL5	1.05401e-05	-0.337494	0.243	0.243	0.263617	TAM	ELOVL5
BCL7B	2.15937e-05	-0.294616	0.286	0.278	0.54008	TAM	BCL7B
ITGAE	2.44404e-05	-0.275074	0.222	0.227	0.611279	TAM	ITGAE
SNRPA1	2.89702e-05	-0.257713	0.218	0.223	0.724574	TAM	SNRPA1
TOMM20	4.66851e-05	-0.275414	0.659	0.533	1	TAM	TOMM20
POLR2B	4.72758e-05	-0.265518	0.187	0.194	1	TAM	POLR2B
IGHA1	4.83075e-05	-2.84202	0.421	0.389	1	TAM	IGHA1
NME4	5.03906e-05	-0.31414	0.288	0.274	1	TAM	NME4
TPSB2	5.51882e-05	-3.60693	0.143	0.117	1	TAM	TPSB2
RABAC1	5.56481e-05	-0.375479	0.591	0.491	1	TAM	RABAC1
ANAPC5	6.59561e-05	-0.268265	0.253	0.253	1	TAM	ANAPC5
CD52	7.20262e-05	-0.431373	0.686	0.591	1	TAM	CD52
SAFB2	7.25755e-05	-0.268952	0.205	0.211	1	TAM	SAFB2
PPP1R14B	8.11463e-05	-0.470686	0.318	0.287	1	TAM	PPP1R14B
CAMLG	8.19033e-05	-0.327518	0.404	0.368	1	TAM	CAMLG
DNAJC19	0.000103535	-0.287112	0.327	0.306	1	TAM	DNAJC19
NHP2	0.000104553	-0.351804	0.502	0.419	1	TAM	NHP2
EI24	0.000133491	-0.252276	0.293	0.278	1	TAM	EI24
CKS2	0.000216939	-0.266917	0.285	0.281	1	TAM	CKS2
HIST1H4C	0.000272403	-0.332646	0.235	0.233	1	TAM	HIST1H4C
NOSIP	0.000297411	-0.261369	0.341	0.282	1	TAM	NOSIP
HNRNPH1	0.000318889	-0.378254	0.456	0.407	1	TAM	HNRNPH1
ATP1B1	0.000321086	-0.548137	0.411	0.313	1	TAM	ATP1B1
NME3	0.000377609	-0.295106	0.361	0.33	1	TAM	NME3
C9orf78	0.000378553	-0.408096	0.362	0.333	1	TAM	C9orf78
MRPL14	0.00039167	-0.29416	0.516	0.386	1	TAM	MRPL14
LMNA	0.000512236	-0.533234	0.723	0.587	1	TAM	LMNA
TSTA3	0.000525816	-0.277773	0.275	0.262	1	TAM	TSTA3
PSMB9	0.000570784	-0.277406	0.636	0.507	1	TAM	PSMB9
HNRNPF	0.000573926	-0.335105	0.597	0.499	1	TAM	HNRNPF
RASSF5	0.000769584	-0.396191	0.205	0.198	1	TAM	RASSF5
PPM1G	0.000981746	-0.324893	0.355	0.324	1	TAM	PPM1G
PRKX	0.000985875	-0.270392	0.149	0.124	1	TAM	PRKX
AKAP13	0.00098628	-0.288024	0.546	0.431	1	TAM	AKAP13
BRD2	0.00113363	-0.336191	0.5	0.432	1	TAM	BRD2
UXT	0.00124573	-0.2794	0.672	0.558	1	TAM	UXT
MOB4	0.00149908	-0.257132	0.205	0.206	1	TAM	MOB4
CNPY2	0.00159855	-0.308138	0.441	0.378	1	TAM	CNPY2
TNFSF10	0.00160574	-0.289248	0.279	0.237	1	TAM	TNFSF10
DUSP2	0.00170564	-0.538078	0.453	0.367	1	TAM	DUSP2
CCT3	0.00185305	-0.313455	0.418	0.37	1	TAM	CCT3
TPR	0.00274913	-0.33188	0.337	0.311	1	TAM	TPR
YTHDC1	0.00312887	-0.273678	0.28	0.269	1	TAM	YTHDC1
PARP1	0.00529284	-0.288393	0.305	0.289	1	TAM	PARP1
BBX	0.00533291	-0.314757	0.344	0.317	1	TAM	BBX
RHOC	0.00535852	-0.318111	0.447	0.393	1	TAM	RHOC
RSL1D1	0.00572683	-0.307359	0.514	0.438	1	TAM	RSL1D1
SMIM14	0.00580657	-0.331268	0.4	0.325	1	TAM	SMIM14
SH3KBP1	0.00819805	-0.295262	0.313	0.261	1	TAM	SH3KBP1
MPHOSPH8	0.0084794	-0.348793	0.419	0.373	1	TAM	MPHOSPH8
SRRM1	0.00871161	-0.253744	0.603	0.478	1	TAM	SRRM1
PIK3R1	0.00951446	-0.353784	0.191	0.161	1	TAM	PIK3R1
WDR33	0.00959548	-0.270346	0.263	0.254	1	TAM	WDR33
FAM107B	0.00965578	-0.328244	0.335	0.308	1	TAM	FAM107B
