# Supplementary material for: Comprehensive analyses for the coagulation and macrophage-related genes to reveal their joint roles in the prognosis and immunotherapy of lung adenocarcinoma patients
Source: Front Immunol. 2023 Oct 31;14:1273422. doi: 10.3389/fimmu.2023.1273422 (PMC10644034; doi:10.3389/fimmu.2023.1273422)
Supplement: Supplementary file 5 [file Table_4.xlsx]

## Sheet: Sheet1
Supplementary Table 4. The 33 genes from the cross-talk of the macrophage M2-associated, coagulation-associated and TAM marker genes.
PRCP
SERPING1
SH2B3
F13A1
FCER1G
FYN
APOE
IRF1
LCK
LCP2
ARRB2
PLEK
AXL
RAP2B
SYK
TLR4
CD40
MMP9
CTSB
OLR1
APOC1
PECAM1
C1QA
C5AR1
C3AR1
C1QB
VSIG4
ITGAM
ITGAX
ITGB2
RASGRP1
FCGR2A
TBXAS1
