# Supplementary material for: Comprehensive analyses for the coagulation and macrophage-related genes to reveal their joint roles in the prognosis and immunotherapy of lung adenocarcinoma patients
Source: Front Immunol. 2023 Oct 31;14:1273422. doi: 10.3389/fimmu.2023.1273422 (PMC10644034; doi:10.3389/fimmu.2023.1273422)
Supplement: Supplementary file 6 [file Table_5.xlsx]

## Sheet: Sheet1
Supplementary Table 5. The risk score of each patient in the training cohort based on the COMAR prognostic model.
id	Risk Score	Risk Level
GSM1672281	0.740959	Low
GSM1672282	1.11423	High
GSM1672283	0.721778	Low
GSM1672284	0.911869	Low
GSM1672285	0.821163	Low
GSM1672286	0.901773	Low
GSM1672287	0.338625	Low
GSM1672288	1.695	High
GSM1672289	1.07456	High
GSM1672290	0.722013	Low
GSM1672291	1.07821	High
GSM1672292	1.10982	High
GSM1672293	1.48676	High
GSM1672294	0.753345	Low
GSM1672295	1.02565	High
GSM1672296	0.798051	Low
GSM1672297	1.56892	High
GSM1672298	1.16992	High
GSM1672299	1.21458	High
GSM1672300	0.626622	Low
GSM1672301	0.694569	Low
GSM1672302	0.576756	Low
GSM1672303	0.860462	Low
GSM1672304	2.18815	High
GSM1672305	3.53186	High
GSM1672306	3.24121	High
GSM1672307	2.65541	High
GSM1672308	0.909459	Low
GSM1672309	1.419	High
GSM1672310	3.04353	High
GSM1672311	0.974483	Low
GSM1672312	0.964399	Low
GSM1672313	0.805757	Low
GSM1672314	1.07603	High
GSM1672315	0.772073	Low
GSM1672316	0.916729	Low
GSM1672317	2.27005	High
GSM1672318	1.12264	High
GSM1672319	0.578228	Low
GSM1672320	1.01869	High
GSM1672321	0.882723	Low
GSM1672322	0.685022	Low
GSM1672323	2.49924	High
GSM1672324	1.44547	High
GSM1672325	0.455765	Low
GSM1672326	0.761434	Low
GSM1672327	0.967036	Low
GSM1672328	0.952046	Low
GSM1672329	1.72084	High
GSM1672330	1.12108	High
GSM1672331	0.573552	Low
GSM1672332	0.306186	Low
GSM1672333	0.604345	Low
GSM1672334	1.68614	High
GSM1672335	1.22864	High
GSM1672336	0.539039	Low
GSM1672337	1.11979	High
GSM1672338	1.58574	High
GSM1672339	0.86734	Low
GSM1672340	0.985842	High
GSM1672341	0.921356	Low
GSM1672342	2.20282	High
GSM1672343	0.414957	Low
GSM1672344	0.530297	Low
GSM1672345	0.836168	Low
GSM1672346	2.12643	High
GSM1672347	1.40543	High
GSM1672348	1.067	High
GSM1672349	0.902931	Low
GSM1672350	0.772306	Low
GSM1672351	1.35252	High
GSM1672352	1.94966	High
GSM1672353	1.27146	High
GSM1672354	1.38744	High
GSM1672355	1.95115	High
GSM1672356	1.86706	High
GSM1672357	1.54034	High
GSM1672358	1.24989	High
GSM1672359	1.29852	High
GSM1672360	0.430641	Low
GSM1672361	0.66389	Low
GSM1672362	1.914	High
GSM1672363	1.4236	High
GSM1672364	1.353	High
GSM1672365	1.34395	High
GSM1672366	0.816812	Low
GSM1672367	1.31583	High
GSM1672368	3.10229	High
GSM1672369	2.12246	High
GSM1672370	0.976406	High
GSM1672371	0.667013	Low
GSM1672372	1.54825	High
GSM1672373	0.686503	Low
GSM1672374	1.45076	High
GSM1672375	0.895963	Low
GSM1672376	1.25016	High
GSM1672377	3.63964	High
GSM1672378	0.914805	Low
GSM1672379	0.780699	Low
GSM1672380	0.88919	Low
GSM1672381	0.771512	Low
GSM1672382	0.582469	Low
GSM1672383	1.78933	High
GSM1672384	0.560173	Low
GSM1672385	1.20942	High
GSM1672386	1.95933	High
GSM1672387	0.796053	Low
GSM1672388	1.89627	High
GSM1672390	1.412	High
GSM1672391	1.06185	High
GSM1672392	0.736698	Low
GSM1672393	0.833312	Low
GSM1672394	0.475378	Low
GSM1672395	1.32661	High
GSM1672396	1.19679	High
GSM1672397	1.41939	High
GSM1672398	0.717358	Low
GSM1672399	2.72209	High
GSM1672400	1.09787	High
GSM1672401	1.3445	High
GSM1672402	0.773708	Low
GSM1672403	0.729702	Low
GSM1672404	0.924419	Low
GSM1672405	0.551125	Low
GSM1672406	0.641076	Low
GSM1672407	0.760336	Low
GSM1672408	1.42271	High
GSM1672409	0.829926	Low
GSM1672410	1.83443	High
GSM1672411	1.61915	High
GSM1672412	1.30667	High
GSM1672413	0.668449	Low
GSM1672414	1.65648	High
GSM1672415	0.920551	Low
GSM1672416	1.51566	High
GSM1672417	1.95005	High
GSM1672418	1.14655	High
GSM1672419	1.56024	High
GSM1672420	1.23406	High
GSM1672421	1.10449	High
GSM1672422	1.75668	High
GSM1672423	0.600131	Low
GSM1672424	0.666946	Low
GSM1672425	0.906379	Low
GSM1672426	1.91252	High
GSM1672427	0.550587	Low
GSM1672428	0.831836	Low
GSM1672429	1.59409	High
GSM1672430	0.993408	High
GSM1672431	1.20514	High
GSM1672432	0.851864	Low
GSM1672433	1.16023	High
GSM1672434	1.26304	High
GSM1672435	0.956834	Low
GSM1672436	0.560594	Low
GSM1672437	0.530356	Low
GSM1672438	1.26665	High
GSM1672439	1.04648	High
GSM1672440	1.2082	High
GSM1672441	0.967241	Low
GSM1672442	0.606911	Low
GSM1672443	1.93153	High
GSM1672444	0.699078	Low
GSM1672445	0.43804	Low
GSM1672446	0.770994	Low
GSM1672447	1.41208	High
GSM1672448	0.3265	Low
GSM1672449	0.751438	Low
GSM1672450	1.0582	High
GSM1672451	1.41493	High
GSM1672452	1.24679	High
GSM1672453	1.69616	High
GSM1672454	0.774545	Low
GSM1672455	1.04885	High
GSM1672456	1.27002	High
GSM1672457	2.49174	High
GSM1672458	0.871269	Low
GSM1672459	0.718363	Low
GSM1672460	0.90071	Low
GSM1672461	0.745248	Low
GSM1672462	0.385201	Low
GSM1672463	1.04899	High
GSM1672464	0.35718	Low
GSM1672465	0.96224	Low
GSM1672466	0.742297	Low
GSM1672467	0.373036	Low
GSM1672468	0.17439	Low
GSM1672469	1.0385	High
GSM1672470	0.406088	Low
GSM1672471	1.06873	High
GSM1672472	0.84605	Low
GSM1672473	1.19611	High
GSM1672474	1.11743	High
GSM1672475	0.703945	Low
GSM1672476	0.627854	Low
GSM1672477	1.58037	High
GSM1672478	0.514911	Low
GSM1672479	0.651858	Low
GSM1672480	0.311957	Low
GSM1672481	1.75987	High
GSM1672482	0.404822	Low
GSM1672483	0.679253	Low
GSM1672484	0.803723	Low
GSM1672485	0.349321	Low
GSM1672486	0.771745	Low
GSM1672487	0.58109	Low
GSM1672488	0.743962	Low
GSM1672489	0.518407	Low
GSM1672490	0.440819	Low
GSM1672491	0.508374	Low
GSM1672492	0.879537	Low
GSM1672493	1.1931	High
GSM1672494	0.445287	Low
GSM1672495	0.609699	Low
GSM1672496	1.43266	High
GSM1672497	1.2493	High
GSM1672498	0.359926	Low
GSM1672499	1.23921	High
GSM1672500	0.623868	Low
GSM1672501	0.527818	Low
GSM1672502	1.35811	High
GSM1672503	0.513414	Low
GSM1672504	0.652734	Low
GSM1672505	0.951589	Low
GSM1672506	0.71041	Low
GSM1672507	1.13816	High
GSM1672508	0.333754	Low
GSM1672509	0.413847	Low
GSM1672510	1.116	High
GSM1672511	0.477432	Low
GSM1672512	2.14375	High
GSM1672513	0.703754	Low
GSM1672514	0.560224	Low
GSM1672515	5.57842	High
GSM1672516	0.829956	Low
GSM1672517	0.575807	Low
GSM1672518	1.21031	High
GSM1672519	0.511827	Low
GSM1672520	0.41861	Low
GSM1672521	0.597092	Low
GSM1672522	0.969415	Low
GSM1672523	0.610176	Low
GSM1672524	2.49482	High
GSM1672525	0.725897	Low
GSM1672526	0.736508	Low
GSM1672527	0.671937	Low
GSM1672528	1.05042	High
GSM1672529	0.649282	Low
GSM1672530	1.28693	High
GSM1672531	0.631796	Low
GSM1672532	0.297161	Low
GSM1672533	0.999621	High
GSM1672534	1.52027	High
GSM1672535	0.532375	Low
GSM1672536	0.693633	Low
GSM1672537	2.11888	High
GSM1672538	0.850838	Low
GSM1672539	1.02349	High
GSM1672540	1.04659	High
GSM1672541	0.589985	Low
GSM1672542	0.514115	Low
GSM1672543	0.671016	Low
GSM1672544	0.897015	Low
GSM1672545	0.987326	High
GSM1672546	1.13294	High
GSM1672547	0.337318	Low
GSM1672548	0.791653	Low
GSM1672549	1.38645	High
GSM1672550	1.13358	High
GSM1672551	1.30295	High
GSM1672552	2.76168	High
GSM1672553	0.645235	Low
GSM1672554	1.63071	High
GSM1672555	0.935645	Low
GSM1672556	1.42413	High
GSM1672557	1.7436	High
GSM1672558	0.703451	Low
GSM1672559	1.09392	High
GSM1672560	0.509792	Low
GSM1672561	0.897499	Low
GSM1672562	0.601736	Low
GSM1672563	1.48619	High
GSM1672564	0.629726	Low
GSM1672565	0.369942	Low
GSM1672566	0.967143	Low
GSM1672567	0.518384	Low
GSM1672568	1.61904	High
GSM1672569	1.07548	High
GSM1672570	0.529095	Low
GSM1672571	0.81765	Low
GSM1672572	0.465454	Low
GSM1672573	1.14813	High
GSM1672574	0.375991	Low
GSM1672575	2.64663	High
GSM1672576	0.946127	Low
GSM1672577	0.59977	Low
GSM1672578	0.705348	Low
GSM1672579	0.45444	Low
GSM1672580	0.884094	Low
GSM1672581	0.839415	Low
GSM1672582	1.15315	High
GSM1672583	0.583875	Low
GSM1672584	1.23946	High
GSM1672585	0.533371	Low
GSM1672586	0.453175	Low
GSM1672587	0.820205	Low
GSM1672588	0.916891	Low
GSM1672589	0.447913	Low
GSM1672590	0.858995	Low
GSM1672591	0.765235	Low
GSM1672592	0.674973	Low
GSM1672593	0.609157	Low
GSM1672594	0.51862	Low
GSM1672595	0.587167	Low
GSM1672596	1.3186	High
GSM1672597	0.354055	Low
GSM1672598	0.537339	Low
GSM1672599	1.98652	High
GSM1672600	0.448608	Low
GSM1672601	0.521378	Low
GSM1672602	0.796824	Low
GSM1672603	0.984768	High
GSM1672604	0.981279	High
GSM1672605	0.576241	Low
GSM1672606	1.14553	High
GSM1672607	2.08487	High
GSM1672608	2.63077	High
GSM1672609	2.65502	High
GSM1672610	3.99849	High
GSM1672611	2.43747	High
GSM1672612	0.935534	Low
GSM1672613	1.60641	High
GSM1672614	0.764369	Low
GSM1672615	0.415324	Low
GSM1672616	1.67459	High
GSM1672617	1.43191	High
GSM1672618	0.794685	Low
GSM1672619	0.726811	Low
GSM1672620	1.461	High
GSM1672621	0.762549	Low
GSM1672622	1.80373	High
GSM1672623	1.27104	High
GSM1672624	1.09196	High
GSM1672625	0.759986	Low
GSM1672626	5.86222	High
GSM1672627	1.3158	High
GSM1672628	1.80325	High
GSM1672629	1.36673	High
GSM1672630	1.79871	High
GSM1672631	0.88644	Low
GSM1672632	2.62285	High
GSM1672633	1.23102	High
GSM1672634	1.60849	High
GSM1672635	0.818897	Low
GSM1672636	0.916502	Low
GSM1672637	1.05583	High
GSM1672638	1.10063	High
GSM1672639	0.78594	Low
GSM1672640	1.2013	High
GSM1672641	3.37683	High
GSM1672642	2.10064	High
GSM1672643	0.712051	Low
GSM1672644	1.53352	High
GSM1672645	0.535808	Low
GSM1672646	0.555738	Low
GSM1672647	1.13107	High
GSM1672648	1.02605	High
GSM1672649	0.778853	Low
GSM1672650	0.90156	Low
GSM1672651	1.79376	High
GSM1672652	2.86874	High
GSM1672653	2.14365	High
GSM1672654	1.13314	High
GSM1672655	1.48915	High
GSM1672656	2.15884	High
GSM1672657	1.18915	High
GSM1672658	0.952964	Low
GSM1672659	1.37051	High
GSM1672660	2.28847	High
GSM1672661	1.02233	High
GSM1672662	0.362343	Low
GSM1672663	1.33123	High
GSM1672664	0.65454	Low
GSM1672665	1.60125	High
GSM1672666	1.56207	High
GSM1672667	1.92103	High
GSM1672668	1.96238	High
GSM1672669	0.912617	Low
GSM1672670	1.5739	High
GSM1672671	1.85282	High
GSM1672672	1.84241	High
GSM1672673	1.47717	High
GSM1672674	1.07298	High
GSM1672675	0.794369	Low
GSM1672676	2.41374	High
GSM1672677	1.98737	High
GSM1672678	0.782217	Low
GSM1672679	0.904525	Low
GSM1672680	1.80167	High
GSM1672681	0.672562	Low
GSM1672682	0.777338	Low
GSM1672683	1.80221	High
GSM1672684	1.9794	High
GSM1672685	3.5163	High
GSM1672686	1.47612	High
GSM1672687	2.13129	High
GSM1672688	2.07486	High
GSM1672689	0.939517	Low
GSM1672690	1.12586	High
GSM1672691	0.848423	Low
GSM1672692	1.30703	High
GSM1672693	1.14542	High
GSM1672694	1.80103	High
GSM1672695	0.379688	Low
GSM1672696	1.15695	High
GSM1672697	1.01792	High
GSM1672698	1.64412	High
GSM1672699	2.28157	High
GSM1672700	1.65571	High
GSM1672701	1.85241	High
GSM1672702	1.1986	High
GSM1672703	0.901862	Low
GSM1672704	1.23217	High
GSM1672705	0.908909	Low
GSM1672706	1.30199	High
GSM1672707	0.777458	Low
GSM1672708	0.829452	Low
GSM1672709	1.06289	High
GSM1672710	0.861381	Low
GSM1672711	1.37609	High
GSM1672712	1.08171	High
GSM1672713	2.25677	High
GSM1672714	0.964059	Low
GSM1672715	0.986345	High
GSM1672716	1.9793	High
GSM1672717	3.16894	High
GSM1672718	0.416543	Low
GSM1672719	0.591551	Low
GSM1672720	1.00892	High
GSM1672721	0.939983	Low
GSM1672722	0.710484	Low
GSM1672723	0.926363	Low
