# Supplementary material for: Comprehensive analyses for the coagulation and macrophage-related genes to reveal their joint roles in the prognosis and immunotherapy of lung adenocarcinoma patients
Source: Front Immunol. 2023 Oct 31;14:1273422. doi: 10.3389/fimmu.2023.1273422 (PMC10644034; doi:10.3389/fimmu.2023.1273422)
Supplement: Supplementary file 7 [file Table_6.xlsx]

## Sheet: Hallmarks
Supplementary Table 6. The different hallmarks between risk score low and high groups.
id	logFC	AveExpr	t	P.Value	adj.P.Val	B
MTORC1_SIGNALING	-0.153052	-0.0315579	-6.02711	3.49415e-09	1.74708e-07	10.4893
PROTEIN_SECRETION	-0.142096	0.00978849	-5.63012	3.18574e-08	7.96434e-07	8.36321
MYC_TARGETS_V1	-0.180315	-0.0548474	-5.40484	1.05727e-07	1.76212e-06	7.21254
E2F_TARGETS	-0.177762	-0.059718	-5.07948	5.56845e-07	5.82159e-06	5.62358
G2M_CHECKPOINT	-0.157437	-0.0540109	-5.07054	5.82159e-07	5.82159e-06	5.58115
UNFOLDED_PROTEIN_RESPONSE	-0.101252	-0.0273003	-4.76921	2.50719e-06	1.7747e-05	4.19034
OXIDATIVE_PHOSPHORYLATION	-0.108529	-0.0417822	-3.81346	0.000156278	0.00060107	0.295719
MYC_TARGETS_V2	-0.115052	-0.0666425	-3.59323	0.000362892	0.00129604	-0.487094

## Sheet: BP
Supplementary Table 6. The Different GO_BPs between risk score low and high groups.
id	logFC	AveExpr	t	P.Value	adj.P.Val	B
GOBP_MITOTIC_CYTOKINESIS	-0.134174	-0.0203184	-6.11635	2.07568e-09	4.15137e-08	10.9829
GOBP_NUCLEOTIDE_EXCISION_REPAIR_DNA_DAMAGE_RECOGNITION	-0.146549	-0.0391392	-5.50247	6.28588e-08	6.28588e-07	7.70137
GOBP_REGULATION_OF_CELL_CYCLE_CHECKPOINT	-0.124164	-0.0461708	-5.3033	1.78413e-07	1.18942e-06	6.70151
GOBP_NUCLEOTIDE_EXCISION_REPAIR_DNA_INCISION	-0.117771	-0.0462783	-5.11095	4.74141e-07	2.16967e-06	5.76676
GOBP_NUCLEOTIDE_EXCISION_REPAIR	-0.105028	-0.0513213	-5.084	5.42418e-07	2.16967e-06	5.63827
GOBP_MITOTIC_CELL_CYCLE_CHECKPOINT	-0.10094	-0.0423261	-5.03325	6.97746e-07	2.32582e-06	5.39788
GOBP_INTERLEUKIN_1_MEDIATED_SIGNALING_PATHWAY	-0.110124	-0.0133603	-4.82347	1.93214e-06	5.52039e-06	4.42726
GOBP_MITOTIC_G2_M_TRANSITION_CHECKPOINT	-0.113674	-0.0206848	-4.56381	6.48368e-06	1.62092e-05	3.27751
GOBP_GAMMA_DELTA_T_CELL_DIFFERENTIATION	0.12638	-0.00534126	4.53602	7.35602e-06	1.63467e-05	3.15791
GOBP_COMPLEMENT_ACTIVATION_LECTIN_PATHWAY	0.124201	0.027862	4.16638	3.70925e-05	7.41851e-05	1.63057
GOBP_NUCLEOTIDE_EXCISION_REPAIR_DNA_GAP_FILLING	-0.108212	-0.0628363	-3.75023	0.000199647	0.000333812	0.0552745
GOBP_DNA_REPLICATION_CHECKPOINT	-0.131749	-0.059498	-3.74941	0.000200287	0.000333812	0.0522927
GOBP_DOUBLE_STRAND_BREAK_REPAIR_VIA_BREAK_INDUCED_REPLICATION	-0.158282	-0.0606663	-3.6223	0.000325132	0.000500203	-0.397813
GOBP_POSITIVE_REGULATION_OF_INFLAMMATORY_RESPONSE_TO_ANTIGENIC_STIMULUS	0.128065	0.0236078	3.58404	0.000375154	0.000535934	-0.530429
GOBP_ACUTE_INFLAMMATORY_RESPONSE_TO_ANTIGENIC_STIMULUS	0.103092	0.0345743	3.53327	0.000452732	0.000603643	-0.704367
GOBP_POSITIVE_REGULATION_OF_T_CELL_RECEPTOR_SIGNALING_PATHWAY	0.117033	0.0140077	3.51433	0.00048534	0.000606675	-0.768651
GOBP_REGULATION_OF_T_CELL_CHEMOTAXIS	-0.100115	0.0312455	-3.33448	0.000925022	0.00108826	-1.36274
GOBP_POSITIVE_REGULATION_OF_ANTIGEN_RECEPTOR_MEDIATED_SIGNALING_PATHWAY	0.108543	0.0187201	3.12886	0.0018685	0.00207611	-2.00553
GOBP_REGULATION_OF_ACUTE_INFLAMMATORY_RESPONSE_TO_ANTIGENIC_STIMULUS	0.102316	0.0358623	3.03967	0.00250593	0.00263782	-2.27216
GOBP_ANTIGEN_PROCESSING_AND_PRESENTATION_VIA_MHC_CLASS_IB	0.100999	0.018139	2.86464	0.00436946	0.00436946	-2.7739

## Sheet: MF
Supplementary Table 6. The Different GO_MFs between risk score low and high groups.
id	logFC	AveExpr	t	P.Value	adj.P.Val	B
GOMF_ANNEALING_ACTIVITY	-0.210106	-0.0205052	-6.45833	2.72391e-10	5.44783e-09	12.9155
GOMF_RNA_CAP_BINDING	-0.200151	-0.0276709	-6.15295	1.66959e-09	1.66959e-08	11.162
GOMF_ISOPEPTIDASE_ACTIVITY	-0.178095	-0.0237687	-5.55706	4.68012e-08	3.12008e-07	7.94918
GOMF_PROTEASOME_BINDING	-0.173767	-0.056231	-5.47437	7.27201e-08	3.636e-07	7.52572
GOMF_DNA_DEPENDENT_ATPASE_ACTIVITY	-0.140828	-0.0468438	-5.3412	1.46193e-07	5.84772e-07	6.85549
GOMF_MOLECULAR_CARRIER_ACTIVITY	-0.103616	-0.0387121	-5.08838	5.29337e-07	1.60711e-06	5.6232
GOMF_RIBOSOMAL_SMALL_SUBUNIT_BINDING	-0.155714	-0.0650888	-5.07619	5.62487e-07	1.60711e-06	5.56512
GOMF_RIBONUCLEOPROTEIN_COMPLEX_BINDING	-0.111825	-0.0470617	-4.8786	1.48028e-06	3.24569e-06	4.64118
GOMF_DNA_HELICASE_ACTIVITY	-0.128742	-0.0457863	-4.87615	1.49784e-06	3.24569e-06	4.62993
GOMF_DNA_REPLICATION_ORIGIN_BINDING	-0.169	-0.0635426	-4.82264	1.93567e-06	3.24569e-06	4.3855
GOMF_HELICASE_ACTIVITY	-0.108954	-0.0376027	-4.82197	1.94185e-06	3.24569e-06	4.38247
GOMF_SINGLE_STRANDED_DNA_BINDING	-0.109049	-0.0480916	-4.82137	1.94742e-06	3.24569e-06	4.37974
GOMF_DISULFIDE_OXIDOREDUCTASE_ACTIVITY	-0.133534	-0.0270576	-4.80249	2.13064e-06	3.27791e-06	4.29408
GOMF_TRNA_BINDING	-0.103858	-0.052653	-4.63908	4.58238e-06	6.54625e-06	3.56554
GOMF_TRANSLATION_INITIATION_FACTOR_ACTIVITY	-0.137454	-0.0512535	-4.57362	6.18924e-06	8.25232e-06	3.28009
GOMF_TRANSLATION_FACTOR_ACTIVITY_RNA_BINDING	-0.102923	-0.0460862	-4.18922	3.36335e-05	4.20418e-05	1.67911
GOMF_CXCR_CHEMOKINE_RECEPTOR_BINDING	-0.112598	0.0709724	-3.75622	0.000194912	0.000229309	0.0319308
GOMF_MISMATCHED_DNA_BINDING	-0.113398	-0.0345436	-3.59996	0.000353265	0.000392516	-0.521132
GOMF_T_CELL_RECEPTOR_BINDING	0.129888	0.0236872	3.2111	0.00141601	0.00149053	-1.80071
GOMF_TYPE_I_INTERFERON_RECEPTOR_BINDING	0.113263	0.00722358	3.12258	0.00190713	0.00190713	-2.07254

## Sheet: KEGG
Supplementary Table 6. The KEGG enrichment analysis for the differentially expressed genes between risk score high and low groups.
ID	Description	setSize	enrichmentScore	NES	pvalue	p.adjust	qvalue	rank	leading_edge	core_enrichment
KEGG_CELL_CYCLE	KEGG_CELL_CYCLE	114	0.601428	2.62122	1e-10	8e-10	NA	1956	tags=49%, list=16%, signal=42%	MAD2L1/CCNB1/TTK/CDK1/CDC45/CCNB2/MCM6/BUB1B/CHEK1/CCNA2/MCM4/CDC20/CDKN2A/PRKDC/CCNE1/SMAD2/CDC6/HDAC2/ESPL1/ORC4/DBF4/PTTG1/MYC/BUB3/PLK1/BUB1/GADD45A/ORC2/MCM2/PCNA/SFN/ATR/CDK7/ANAPC10/CDC7/CDKN2B/CCNE2/TFDP2/ORC6/MCM5/SMAD4/YWHAQ/RBL1/YWHAZ/SMC1A/CDK4/MCM3/SMC3/RBX1/STAG2/ORC3/RAD21/CCNH/HDAC1/CDC25A/ORC5
KEGG_DNA_REPLICATION	KEGG_DNA_REPLICATION	34	0.650953	2.21312	3.40258e-05	0.000136103	NA	3156	tags=74%, list=25%, signal=55%	MCM6/MCM4/RFC3/PRIM1/RFC4/RPA3/MCM2/PCNA/FEN1/SSBP1/MCM5/POLA2/POLE2/DNA2/MCM3/RFC1/POLD4/RFC5/RFC2/RPA1/RNASEH2A/MCM7/POLE3/POLD3/POLA1
KEGG_P53_SIGNALING_PATHWAY	KEGG_P53_SIGNALING_PATHWAY	60	0.554161	2.14663	5.76871e-05	0.000153832	NA	1356	tags=32%, list=11%, signal=28%	SERPINB5/SERPINE1/CCNB1/PMAIP1/RRM2/CDK1/CCNB2/CHEK1/CDKN2A/CCNE1/GADD45A/SFN/ATR/CYCS/FAS/CCNG2/PERP/RCHY1/CCNE2
KEGG_COMPLEMENT_AND_COAGULATION_CASCADES	KEGG_COMPLEMENT_AND_COAGULATION_CASCADES	66	-0.47214	-1.74015	0.00227471	0.00454942	NA	1019	tags=29%, list=8%, signal=27%	F7/C8A/C6/CFD/A2M/VWF/F5/KNG1/F11/CPB2/C5/C4BPB/C7/CR2/C4BPA/C8G/PLG/F2/SERPIND1
KEGG_INTESTINAL_IMMUNE_NETWORK_FOR_IGA_PRODUCTION	KEGG_INTESTINAL_IMMUNE_NETWORK_FOR_IGA_PRODUCTION	41	-0.503676	-1.72567	0.00569104	0.00910567	NA	3887	tags=66%, list=31%, signal=46%	IL4/TNFSF13/CXCL12/CD80/CCR9/MADCAM1/IL5/HLA-DRA/CD40/HLA-DMB/CXCR4/CD28/HLA-DOB/TGFB1/HLA-DPA1/CCL25/HLA-DOA/HLA-DMA/MAP3K14/CD40LG/HLA-DPB1/CCR10/TNFRSF13B/AICDA/IL2/HLA-DRB4/PIGR
KEGG_JAK_STAT_SIGNALING_PATHWAY	KEGG_JAK_STAT_SIGNALING_PATHWAY	138	-0.355314	-1.47844	0.0107022	0.0142661	NA	4082	tags=46%, list=33%, signal=32%	CREBBP/SPRY2/IL21/TYK2/IL4/IL3/SPRY1/AKT1/IL12B/PIAS1/IL26/IL5/PIK3R5/JAK3/AKT2/STAT4/IL2RB/STAT5A/IL5RA/SOCS3/STAT5B/IFNA21/IFNA16/CNTFR/IL3RA/IFNA17/EPOR/PRLR/CCND3/CSH1/PIAS4/IFNA14/IL13/IFNA10/PIK3R2/GH2/CCND2/MPL/IFNAR2/PRL/EPO/PIK3R1/IFNA2/LEP/SOCS1/IL19/IFNA5/IL2RG/IL22/IL11RA/PIK3CD/IFNA4/IL22RA1/CRLF2/CISH/IFNA7/GH1/IFNA8/IL9R/CTF1/IL6R/IL7R/IL2/CSF3R
KEGG_PATHWAYS_IN_CANCER	KEGG_PATHWAYS_IN_CANCER	303	0.269932	1.35237	0.0124829	0.0142661	NA	1439	tags=18%, list=11%, signal=16%	KLK3/FGF3/LAMA3/LAMC2/VEGFC/BIRC3/CKS1B/LAMB3/HGF/COL4A6/CUL2/VEGFA/CXCL8/FZD10/ITGA3/CDKN2A/PPARG/MSH2/MMP9/CCNE1/SMAD2/EGLN1/HDAC2/RAD51/MYC/EGF/ITGA6/FADD/MSH6/NRAS/BIRC5/FGF20/WNT4/WNT16/MMP1/TGFA/CYCS/FZD6/BIRC2/FAS/PIK3CA/ITGAV/SLC2A1/RALB/STAT1/MAPK9/LAMB1/TFG/CTNNA2/CDKN2B/CCNE2/WNT10B/EGLN3/SMAD4
KEGG_NATURAL_KILLER_CELL_MEDIATED_CYTOTOXICITY	KEGG_NATURAL_KILLER_CELL_MEDIATED_CYTOTOXICITY	119	-0.328358	-1.34087	0.0487805	0.0487805	NA	3302	tags=39%, list=26%, signal=29%	PIK3R5/PRKCG/ULBP1/SH2D1A/HLA-B/PRF1/HLA-C/HLA-A/VAV1/ARAF/PLCG1/MICA/IFNA21/PTK2B/TNFRSF10C/NCR2/IFNA16/IFNA17/ITGB2/NFATC1/IFNA14/SHC3/IFNA10/PIK3R2/IFNAR2/LCK/LAT/PIK3R1/CD48/IFNA2/ICAM1/IFNA5/CD247/PIK3CD/IFNA4/ITGAL/HLA-E/PLCG2/IFNA7/IFNA8/MAPK3/NCR1/PRKCB/ICAM2/ZAP70/NFAT5/FYN
