# Supplementary material for: Comprehensive analyses for the coagulation and macrophage-related genes to reveal their joint roles in the prognosis and immunotherapy of lung adenocarcinoma patients
Source: Front Immunol. 2023 Oct 31;14:1273422. doi: 10.3389/fimmu.2023.1273422 (PMC10644034; doi:10.3389/fimmu.2023.1273422)
Supplement: Supplementary file 8 [file Table_7.xlsx]

## Sheet: Sheet1
Supplementary Table 7. The immune cell infiltration fractions in GSE68465 dataset based on the CIBORSORT analysis.
id	B cells naive	B cells memory	Plasma cells	T cells CD8	T cells CD4 naive	T cells CD4 memory resting	T cells CD4 memory activated	T cells follicular helper	T cells regulatory (Tregs)	T cells gamma delta	NK cells resting	NK cells activated	Monocytes	Macrophages M0	Macrophages M1	Macrophages M2	Dendritic cells resting	Dendritic cells activated	Mast cells resting	Mast cells activated	Eosinophils	Neutrophils
GSM1672281	0.0141902	0.105119	0.358581	0.0951209	0	0.0602037	0.0392283	0.0447034	0	0.0308069	0.00230302	0	0	0.122807	0.0808787	0.0345566	0	0	0.00266415	0.00802363	0	0.000813477
GSM1672282	0.00416436	0.0694609	0.184562	0.127499	0	0.0164208	0.0189762	0.0632195	3.67e-05	0	0.00513602	0	0.0313272	0.10641	0.0625472	0.0889392	0.108973	0	0.094921	0	0.0140214	0.00338605
GSM1672283	0.0235696	0.0794512	0.183122	0.0812332	0.000756934	0.0801353	0	0.022177	0.0199347	0	0.00382252	0	0	0.0911043	0.0663309	0.102214	0.126893	0	0.10705	0.0122055	0	0
GSM1672284	0	0.209955	0.238451	0.0410437	0.0325198	0.0348939	0.00868822	0	0.018128	0.0349414	0.0290643	0	0	0.0664678	0.0485688	0.133427	0.0520783	0	0.0296375	0.0221355	0	0
GSM1672285	0.0215001	0.0173758	0.219899	0.116092	0	0.112502	0	0.0169778	0.0266867	0	0	0.017711	0	0.0252857	0.136239	0.0549372	0.142235	0	0.0648048	0	0	0.027754
GSM1672286	0.0549666	0	0.291283	0.048644	0	0.12513	0	0.0248116	0.0101895	0	0.0262055	0	0	0.00676024	0.0606768	0.127578	0.0255619	0	0.193	0	0	0.00519223
GSM1672287	0	0.11493	0.358515	0	0.0648581	0	0.0488843	0.0191296	0.02076	0.0261897	0.00162497	0	0	0.0681615	0.00515345	0.0653008	0.03361	0.0753142	0.089948	0	0	0.00762107
GSM1672288	0.0196464	0.124597	0.331493	0.0634565	0.024749	0	0.0049559	0.0586602	0	0.0241925	0.00339664	0	0.00467298	0.0725544	0.0484099	0.110218	0.0306421	0	0.0626007	0.00876524	0	0.00698993
GSM1672289	0	0.166243	0.259187	0.0599421	0	0.0252424	0	0.0512501	0.012187	0	0.0244138	0	0	0.0493987	0.018838	0.128057	0.0737994	0.0578678	0.0206048	0.0418489	0	0.0111206
GSM1672290	0.0177956	0.1741	0.239634	0.0803077	0	0.0227904	0	0.0579573	0.0209985	0.0178713	0	0	0.0243594	0.0451738	0.0631321	0.11976	0.0065861	0	0.0113963	0.0865968	0.00159701	0.00994451
GSM1672291	0.0494078	0	0.240752	0.0672154	0	0.0469171	0.00104869	0.0508056	0.00421555	0.0111924	0	0.0130739	0.0226373	0.169468	0.115813	0.0897945	0.0622748	0	0.0296865	0.00915138	0	0.0165456
GSM1672292	0.0257163	0.0246426	0.344043	0.105684	0	0.0212358	0.0245741	0.00583497	0	0.0409095	0.00251309	0	0	0.165231	0.0743271	0.125352	0.027725	0	0.0110476	0.000454842	0	0.000710119
GSM1672293	0	0.0457788	0.250835	0	0	0.0864387	0.0490867	0.0517825	0	0.041131	0	0	0.0128101	0.0241646	0.0389833	0.109187	0.123694	0.00572684	0	0.0492724	0.0789568	0.0321521
GSM1672294	0.0553793	0	0.356382	0.0962541	0	0.0112164	0.0191238	0.0306615	0.0180566	0.0519762	0	0.00458655	0	0.0711053	0.0766042	0.12366	0.0230521	0.0120223	0.0392841	0.00083196	0	0.00980348
GSM1672295	0.00175491	0.0161844	0.213756	0.00657748	0	0.050456	0.00516862	0.0431417	0.00942747	0.0213556	0.0404907	0	0	0.210483	0.0711189	0.219918	0	0	0	0.0461587	0.00101322	0.0429962
GSM1672296	0.0152341	0.0551853	0.18918	0.0680653	0	0.0662495	0.0467694	0.0824356	0	0.000311031	0.0402838	0	0	0.0818722	0.0638883	0.0465996	0.134896	0	0.024231	0.0237318	0.0210953	0.039972
GSM1672297	0	0.0976453	0.26657	0.0791749	0	0	0.0361233	0.0927349	0.00666918	0.000459374	0.0512445	0	0	0.128449	0.059151	0.0928308	0	0.044378	0.00369332	0.0312975	0	0.00957855
GSM1672298	0.00315125	0.0694641	0.144298	0.0141266	0	0.0964665	0.00558719	0.0480793	0.025682	0.0377142	0.0171136	0	0.0155184	0.100149	0.0612024	0.173423	0.118985	0	0.0579424	0	0	0.0110964
GSM1672299	0.0446188	0	0.189126	0.125909	0	0	0.163626	0.0394413	0	0.0405536	0	0.048427	0	0.0313478	0.0789102	0.11472	0.0278716	0.0102767	0.0356161	0	0.0103183	0.0392379
GSM1672300	0	0.0456316	0.156	0.00163357	0	0.173756	0.00964525	0.0638776	0.0378178	0.0169097	0.0679914	0	0.0215112	0.00835329	0.0549688	0.0400014	0.178265	0.0316457	0.0748815	0.00188849	0.0152214	0
GSM1672301	0	0.136543	0.204692	0.0331271	0	0.118285	0	0.0248728	0.0253009	0	0	0.0015213	0.0197137	0.0761242	0.0458965	0.0777003	0.120441	0	0.0940554	0	0.0080093	0.0137172
GSM1672302	0.0425422	0	0.238866	0.0101512	0	0.0850241	0.00875835	0.00212221	0.0444711	0.0196608	0	0.0607349	0	0.0629038	0.141299	0.040422	0.0393265	0	0.0647676	0	0	0.13895
GSM1672303	0	0.0599351	0.10875	0.0222097	0	0.0285574	0.13137	0.0568915	0.0294147	0.0112	0.0116444	0.0113322	0.0277654	0.122336	0.0333593	0.0501788	0.0308678	0.136034	0.0674555	0	0.0110364	0.0496606
GSM1672304	0	0.0710734	0.068532	0.154881	0	0	0.108213	0.0730488	0.0239524	0.0322277	0	0.0212796	0.00778397	0.0418318	0.130865	0.12307	0.059558	0.00391656	0.0572677	0	0	0.0224994
GSM1672305	0.0321763	0.0143301	0.15807	0	0	0.0892965	0	0.0106245	0.0732883	0.0229454	0.0271085	0	0	0.181539	0.0420838	0.205894	0.00186974	0.024916	0.0405261	0.0395676	0	0.035764
GSM1672306	0	0.0460471	0.302663	0.0534142	0	0	0.0288337	0.0685463	0.00445258	0.00870926	0.00188111	0	0	0.182419	0.0341201	0.13002	0.00779346	0.053274	0	0.0457851	0.00147159	0.0305696
GSM1672307	0.0330197	0	0.265348	0.0337694	0	0.0788166	0.0380841	0.0344315	0	0.0170531	0.0129035	0.00526506	0	0.0967261	0.127691	0.130343	0.0553192	0.0048069	0.0399174	0	0	0.0265052
GSM1672308	0	0.0390259	0.264089	0.0618543	0	0.0769546	0	0.0684924	0.00305146	0.00184366	0.0172856	0	0.0190918	0.0612575	0.0695232	0.137574	0.0489965	0.0227079	0.0828492	0.00833698	0	0.0170655
GSM1672309	0	0.0844589	0.204574	0	0	0.0764555	0.00323493	0.0470087	0.0183122	0.0120312	0.0400555	0	0.0272699	0.0915544	0.0466562	0.175494	0.0575166	0.0286025	0.0333173	0.0189162	0	0.0345413
GSM1672310	0	0.0878089	0.104832	0.147572	0	0	0.0486311	0.0468144	0.0114985	0.00776383	0	0.000554033	0.00672744	0.221831	0.0571422	0.167741	0	0	0.0217821	0.0667543	0	0.00254688
GSM1672311	0.0094178	0.0574762	0.147799	0.115085	0.0325914	0	0.0520287	0.0367966	0.0114578	0.0834426	0	0.00371183	0.0021902	0.128624	0.105732	0.170598	0.018499	0	0.0151323	0.000332354	0	0.00908562
GSM1672312	0	0.071341	0.149234	0.0592802	0	0.0266768	0	0.066475	0.0446768	0	0.0183182	0	0.012561	0.117684	0.0853373	0.155457	0.0353788	0	0.0466663	0.0336781	0	0.0772358
GSM1672313	0	0.158728	0.0585538	0.210904	0	0.0534654	0	0.0715505	0.021169	0	0	0.0395252	0	0.0591931	0.0809616	0.142623	0.0284064	0	0.0611965	0	0	0.013724
GSM1672314	0.0161896	0.0460371	0.201557	0.0662697	0	0.0189685	0.0212077	0.0452722	0	0	0.011521	0.000914203	0.00889041	0.161142	0.103335	0.164857	0.0134055	0.0352594	0.0453091	0.0138983	0.00104211	0.0249232
GSM1672315	0	0.0346986	0.124456	0.0928169	0	0	0.0610234	0.125155	0	0.0690637	0	0.0408937	0.0198794	0.0541005	0.116063	0.124296	0.089802	0	0.0242567	0	0.0160637	0.00743176
GSM1672316	0.0388613	0	0.28778	0.065471	0	0.13174	0	0.0211448	0.0206607	0	0.037346	0	0.0468163	0.000202409	0.0256857	0.0981726	0.0782167	0.0128753	0.0828972	0.0521293	0	0
GSM1672317	0	0.0523334	0.0186166	0.118497	0	0.00785283	0.094529	0.0373346	0	0	0.0269142	0.00202726	0.0236055	0.153686	0.127632	0.225136	0.0128723	0.0200166	0.0444264	0.0296165	0	0.00490401
GSM1672318	0.0278645	0	0.459053	0.0188219	0	0.0260806	0.0323389	0.0540341	0	0.0164972	0.0155227	0	0	0.145932	0.0453648	0.0840506	0.00959047	0	0.00208561	0.0351588	0.00295305	0.024652
GSM1672319	0.00190158	0.0665491	0.0971914	0.102917	0	0.048788	0.0875325	0.120413	0	0.0731434	0	0.00530638	0	0.0393184	0.115319	0.128247	0.0663365	0	0.00992469	0.0168157	0	0.0202965
GSM1672320	0	0.0257688	0.0653833	0.111804	0	0	0.00510121	0.025581	0.0370729	0	0.0119337	0	0.0329193	0.0907917	0.0494761	0.184341	0.203189	0.00906412	0.127541	0	0.00354088	0.0164926
GSM1672321	0.0287443	0.0326452	0.227768	0.0800321	0	0	0.00218425	0.067347	0.00205933	0.0411564	0	0.00178433	0	0.20653	0.0558448	0.175135	0.0194337	0	0.0409103	0.0167223	0	0.00170336
GSM1672322	0.0353164	0.0796423	0.111673	0.0821276	0	0.151339	0	0.0555092	0.00503487	0	0.0207635	0	0.00575464	0.00231742	0.0516693	0.171628	0.0980948	0.00205842	0.0645268	0.0440522	0	0.0184927
GSM1672323	0	0.0339349	0.0926445	0.0521744	0	0	0.0214966	0.0542423	0.0104335	0.0680712	0	0.0253691	0	0.137856	0.0902515	0.295727	0.0160063	0	0.0925244	0	0	0.00926796
GSM1672324	0	0.00901962	0.218461	0.0510439	0	0.033628	0.00136338	0.0385803	0.00824081	0.00640716	0.00626934	0.00973946	0.0242656	0.113036	0.0988261	0.184861	0.0887885	0.0167347	0.0784972	0	0.00383255	0.00840561
GSM1672325	0.0456833	0	0.159878	0.0120527	0	0.0935204	0.0183879	0.052915	0.017554	0.052982	0	0	0.00895844	0.143821	0.0259991	0.15797	0.107062	0.0233129	0.0558444	0	0.00710421	0.0169536
GSM1672326	0.0250486	0.00932073	0.26185	0.0314758	0.0121976	0.0117731	0.0219526	0.0304382	0.0203367	0.0389117	0	0	0	0.0990658	0.108158	0.192844	0.0301709	0	0.0815993	0	0	0.0248578
GSM1672327	0.0261786	0.0280537	0.107049	0.00870541	0	0.0659415	0.0435156	0.0704782	0	0.0488468	0	0.0111661	0.0546755	0.167673	0.0617872	0.160361	0.0536048	0.0186944	0.0362151	0.0177382	0.017374	0.00194088
GSM1672328	0	0.0521746	0.18221	0.0121639	0	0.067849	0	0.0247183	0.0108633	0	0.0171255	0	0	0.234244	0.0167637	0.102594	0.0767797	0.0400514	0.117185	0.0315486	0	0.0137276
GSM1672329	0	0.1641	0.164894	0.0600308	0.00350309	0.0580517	0.00583772	0.056006	0	0.0434046	0	0.0475285	0.00909595	0.0168177	0.0296704	0.138139	0.064251	0.0417807	0	0.0684815	0.0147085	0.0136987
GSM1672330	0.0379409	0	0.239351	0.169214	0	0.00958519	0.0302687	0.0458557	0.00460149	0.0387849	0	0	0.00159797	0.105426	0.067033	0.189453	0.025716	0.00457672	0.00528085	0.0140294	0	0.0112849
GSM1672331	0.0614426	0.0316456	0.422405	0.0834188	0	0	0.0431376	0.045234	0	0.0273722	0.00766	0	0.0081263	0.0681406	0.049174	0.0532803	0.0111881	0.0184067	0.0519029	0	0.000773767	0.0166914
GSM1672332	0.0303939	0.0770442	0.248864	0.0994914	0	0	0.0123122	0.0704139	0.00508243	0.0147951	0.0182088	0	0.00323956	0.103572	0.078746	0.0536043	0.016978	0.0476318	0.0128662	0.0199274	0.033207	0.053621
GSM1672333	0	0.106097	0.16926	0	0	0.153331	0.0192839	0.0694167	0.0140638	0.0418964	0	0	0.0226742	0	0.0311042	0.0869325	0.0992247	0.0264036	0.126554	0.0156506	0	0.0181074
GSM1672334	0.0425292	0	0.176652	0.0711787	0	0.0834334	0.0406985	0.0148666	0	0.0324429	0.00407994	0.00119227	0.00166856	0.11228	0.0430382	0.176913	0.050995	0.0137734	0.0836851	0	0.0123472	0.0382257
GSM1672335	0.0062436	0.0257014	0.440142	0.0730063	0	0	0.0307576	0.0135676	0.0134678	0.0459817	0	0	0.000763702	0.0889016	0.0913349	0.104262	0.0335617	0	0.0310252	0	0	0.00128283
GSM1672336	0.0565427	0	0.393062	0.0206271	0	0.0672806	0.0547427	0.00509295	0.0180945	0.0295438	0.00863185	0	0	0.0804778	0.0599476	0.0976798	0.00830105	0.0387563	0	0.0417301	0	0.0194895
GSM1672337	0.0069914	0.0343248	0.408348	0.0735846	0	0.0168735	0.0477764	0.0233877	0	0.00649219	0.013665	0	0	0.0919015	0.0337866	0.159507	0.0209261	0	0.0449097	0	0.00260147	0.0149236
GSM1672338	0	0.0653475	0.0471231	0.13611	0	0	0.0511295	0.0474073	0.013736	0	0.0290844	0	0.0149308	0	0.126091	0.257252	0.134665	0.00916885	0.0279157	0	0	0.0400393
GSM1672339	0.0503852	0	0.265266	0.077152	0	0.0722795	0.0441811	0.0630907	0.00645163	0.0311065	0	0.00259038	0.00478488	0.0560241	0.0664817	0.142093	0.0311977	0.0113129	0.0570988	0	0.00574604	0.0127577
GSM1672340	0.0317704	0.115399	0.230885	0.0706301	0	0.0751683	0	0.0673103	0.0467735	0	0	0	0	0.140445	0.0361017	0.0858884	0.0106427	0.0377579	0	0.0413063	0	0.00992141
GSM1672341	0.027836	0	0.429473	0.0296422	0	0.0772502	0.0351502	0.0183274	0.00550901	0	0.0170544	0.000527279	0.00652872	0.0448728	0.0590007	0.103512	0.0410736	0	0.0426172	0.0121694	0.00912015	0.0403361
GSM1672342	0.0211832	0.00646492	0.0915811	0.021919	0	0.0692133	0.0153933	0.00906091	0.0314278	0	0	0.00544273	0.112382	0.192376	0.043667	0.156108	0.117693	0.00262297	0.0825435	0	0.0136887	0.00723271
GSM1672343	0	0.0627345	0.145551	0.0539871	0	0.0730313	0.0143291	0.0605763	0.0323493	0.0101322	0.00359468	0	0.0132224	0.0962603	0.105636	0.186558	0.0237322	0.0557529	0.000836294	0.0376404	0.0104915	0.0135851
GSM1672344	0.0177318	0.0503145	0.166686	0	0	0.117897	0	0.0233311	0.0351251	0.0148248	0	0.019747	0.0297522	0	0.0410501	0.0180855	0.207081	0	0.244197	0	0.0116252	0.00255153
GSM1672345	0.0130726	0	0.332703	0.0393549	0	0.0615181	0.0565097	0.0679642	0	0.0787652	0	0	0.0041992	0.0767119	0.0527272	0.121577	0.0377847	0.00707456	0.0355328	0	0	0.0145047
GSM1672346	0.0460885	0	0.214218	0	0	0.129515	0.0250392	0.0243615	0.00806312	0.0320608	0.0369029	0	0.000360637	0.132006	0.0392227	0.163511	0.0237528	0.0544874	0.0287823	0.0196296	0.0219995	0
GSM1672347	0.0373886	0	0.278606	0	0.0247803	0.0394907	0.00853037	0.0862462	0	0.0391488	0.0490815	0	0.00277073	0.0667015	0.107725	0.126776	0.0258081	0	0	0.0847319	0.00762593	0.014588
GSM1672348	0.0413952	0.0119737	0.136861	0.0292299	0.0105397	0.0327722	0.0142786	0.036669	0.034116	0.0323784	0	0.0180798	0.033085	0.193019	0.083567	0.139181	0.0994347	0	0.0460306	0.00134868	0.00114272	0.00489811
GSM1672349	0.0401612	0	0.423301	0.0131964	0	0.0648871	0.0507371	0.0259422	0.0297197	0.0479711	0.035455	0	0.00345274	0.034752	0.0383323	0.126441	0.0218244	0	0	0.0144083	0.0150125	0.0144052
GSM1672350	0.036728	0.0166407	0.292835	0.14204	0	0	0.0345613	0.0492963	0	0.0429765	0	0	0	0.108471	0.0775102	0.140369	0.00722413	0.00666174	0.000122764	0.027079	0	0.0174849
GSM1672351	0.029478	0.0256057	0.152589	0	0.00328166	0.128274	0	0.07846	0	0.0853978	0	0.0232921	0	0.1271	0.0614679	0.12738	0.0360247	0.0344681	0.0603353	0	0.0199475	0.00689768
GSM1672352	0	0.10889	0.277413	0.0565103	0	0.0194197	0	0.0690013	0.0411276	0.0387363	0	0	0	0.0602868	0.128074	0.121372	0.0268513	0	0.0375981	0	0	0.0147197
GSM1672353	0.032339	0	0.39215	0.00913038	0	0.0460052	0.0404697	0.0604181	0.000203072	0.0394098	0	0.0110679	0.00117714	0.0251046	0.0945482	0.161524	0.0321343	0.00566691	0.0250217	0	0	0.0236296
GSM1672354	0.0559791	0.0460464	0.26717	0.10401	0	0.0223076	0.0069644	0.061409	0.00822053	0.0457169	0	0	0.00573403	0.0317843	0.0088683	0.118583	0.0533428	0.0350124	0.097175	0.0180336	0	0.0136425
GSM1672355	0	0.0641194	0.224953	0.0374632	0	0.0328833	0.0269803	0.0464639	0.015513	0.00274774	0.0135721	0.00404891	0.00275144	0.139255	0.127736	0.110186	0.00576776	0.0190176	0.0891031	0	0	0.0374379
GSM1672356	0.0313119	0	0.380144	0	0	0.0842165	0	0.0662005	0.00693975	0.0071806	0.00678116	0.0112225	0.00236697	0	0.0984398	0.208627	0.0237228	0	0	0.0333545	0	0.0394919
GSM1672357	0	0.0529251	0.202846	0.00304716	0	0.0323091	0.00908612	0.0238009	0.0199407	0.0214884	0.0199593	0	0	0.0348256	0.0682346	0.22276	0.107559	0.0160168	0.108908	0.0267932	0	0.0295008
GSM1672358	0	0.0101957	0.508477	0.0436305	0	0.00417465	0.0414689	0.0488978	0.0153412	0.0562702	0	0	0	0.0617998	0.0777654	0.0885328	0.0078409	0.00111855	0.0291238	0	0.00281613	0.00254652
GSM1672359	0.0365057	0	0.0928861	0.0219814	0	0.0770677	0	0.0772015	0.0320906	0.0234573	0	0.0042954	0.144699	0.0311036	0.0758534	0.169453	0.088878	0.0219122	0.0822284	0	0	0.0203863
GSM1672360	0	0.0588612	0.225262	0.0756471	0	0	0.0173818	0.0286255	0.0672241	0	0	0.00163852	0.0682384	0.0129988	0.0438145	0.283278	0.0231942	0	0.0574495	0	0	0.036386
GSM1672361	0	0.113492	0.137628	0.00174127	0	0.10248	0	0.0717571	0.0374945	0.0361371	0	0	0.0122507	0	0.0755219	0.167764	0.142789	0.0245501	0.0613764	0	0	0.0150173
GSM1672362	0.0284239	0	0.105511	0.0520585	0	0.0143006	0.00846839	0.0331694	0.0651894	0.0470093	0.0604715	0	0	0.27627	0.0674242	0.117302	0	0	0.0183013	0.0396911	0	0.06641
GSM1672363	0.0448681	0	0.438434	0.0654049	0	0.00304687	0	0.0615746	0.0141201	0.00694753	0	0	0.0155982	0.0430938	0.039449	0.144861	0.0228539	0	0	0.0829032	0.00208944	0.0147557
GSM1672364	0	0.112778	0.165294	0	0	0.109367	0.008558	0.025602	0.0226999	0.0240381	0	0.00344965	0.0305471	0.0675343	0.0418031	0.146483	0.118126	0.0195115	0.0639558	0	0.0105718	0.0296803
GSM1672365	0	0.0323892	0.268638	0.0287458	0	0.0969436	0.0278618	0.0559041	0.0181955	0	0.0332344	0	0	0.0211305	0.0486208	0.130227	0.0408384	0.00811109	0.137324	0.0335312	0	0.0183042
GSM1672366	0	0.0825333	0.0958924	0.0499098	0	0.0943386	0	0.0448663	0.0302219	0.0315041	0	0.0140442	0.0175475	0	0.0566351	0.186604	0.128367	0.0103323	0.0890031	0.0666207	0.00157964	0
GSM1672367	0	0.0493239	0.158728	0.127138	0	0.036985	0.0373323	0.0499902	0	0.0460376	0	0.0303499	0.00749336	0.0504904	0.0903264	0.170828	0.0307154	0.00608585	0.0941683	0	0.00543854	0.00856909
GSM1672368	0	0.143677	0.0875909	0.00714714	0	0.135177	0	0.0213892	0.0736621	0	0.0251931	0	0	0.172757	0.0362436	0.0968181	0	0.0885758	0	0.0990389	0	0.0127295
GSM1672369	0	0.0346021	0.153472	0.0111647	0	0.0993804	0.00627573	0.0561348	0.00415869	0.0449744	0	0.00118936	0.031313	0.0196886	0.0683006	0.205759	0.0567687	0.0199935	0.131989	0.0316241	0	0.0232118
GSM1672370	0	0.0428125	0.068878	0.0772844	0	0.106299	0.0204053	0.12818	0.00376947	0	0.0467406	0	0.0535014	0.0326263	0.094901	0.121686	0.0304557	0.0776427	0.0867713	0	0.00329628	0.00474953
GSM1672371	0	0.0694416	0.0682051	0	0	0.12677	0	0.0396979	0.00275003	0.0131448	0	0.0187147	0.0517377	0.0116721	0.0612709	0.169228	0.160779	0	0.134397	0.0721925	0	0
GSM1672372	0.017077	0.0410575	0.280604	0.0327928	0	0.15433	0.0114498	0.0383509	0.0021309	0	0.0262494	0	0.0110731	0.103316	0.0736683	0.141672	0.0246101	0	0.0214075	0.0154256	0.000112657	0.00467304
GSM1672373	0.000410213	0.316044	0.0983968	0.0744057	0.0276447	0.0696324	0	0.0560946	0	0.0307943	0	0	0	0.0360887	0.0656594	0.101043	0.0163277	0	0.106895	0	0.000563171	0
GSM1672374	0.020101	0	0.249738	0.0726519	0	0	0.0470564	0.0345112	0.013766	0.0108646	0.00899491	0	0	0.0916292	0.0625978	0.271434	0.0187023	0.00257483	0.0488939	0.0269224	0	0.0195612
GSM1672375	0	0.0940943	0.255574	0	0	0.0759519	0.05768	0.0176825	0.0307906	0.0522021	0.0402062	0	0	0.069192	0.0774963	0.120211	0.0312409	0.0319609	0.0353098	0.000748291	0	0.00965969
GSM1672376	0	0.0732988	0.167503	0.204175	0	0	0.104346	0.0481466	0.00398363	0.0114667	0.0148651	0.0119248	0	0.065115	0.0622138	0.137918	0.0116139	0.0217507	0.0323732	0	0.00231237	0.0269929
GSM1672377	0.0545318	0	0.257819	0	0	0.0721768	0.0083363	0.0600025	0.0637178	0.0561614	0.0432345	0	0.0086953	0.13214	0.0532968	0.0766272	0.0387478	0	0.0304787	0.000514134	0.0435191	0
GSM1672378	0.0459296	0.0123404	0.368019	0.0243585	0	0	0.0302019	0.0761168	0.0172683	0.0224207	0.00487243	0	0	0.132827	0.0257559	0.13195	0.0280247	0.00198437	0.0251634	0.0111939	0	0.041573
GSM1672379	0	0.127468	0.0886604	0.0609164	0	0.00328066	0.00674104	0.087242	0.0336904	0.0907817	0	0	0	0.0857307	0.0965259	0.180008	0.0383349	0	0.0244535	0.0671242	0.00059229	0.00844978
GSM1672380	0.0402363	0.0113596	0.20548	0.0616768	0	0.0522892	0.0398017	0.0453494	0.0073161	0.0131285	0.0188908	0	0.000291644	0.14204	0.0685631	0.141691	0.0167333	0.00138411	0.0452604	0.0144251	0.00224503	0.0718376
GSM1672381	0.0604746	0	0.28459	0.111354	0	0.0852315	0	0.0221038	0.00664515	0.0141379	0.01359	0	0.0323132	0.0527903	0.0389188	0.100319	0.0278527	0.0186741	0.0878881	0.0151382	0.00590288	0.0220766
GSM1672382	0	0.0583036	0.174952	0	0.00771158	0.100717	0	0.0463429	0.039703	0.0638845	0.00419522	0	0.016263	0.0757517	0.02322	0.152885	0.101456	0.0153382	0.092781	0.00693421	0	0.0195611
GSM1672383	0.00848133	0.0143845	0.437804	0.0973534	0	0	0.0482904	0.0400828	0.00352369	0.0421851	0	0	0	0.127202	0.0587987	0.0810864	0	0.00470445	0.0142273	0.00657342	0.00325713	0.0120448
GSM1672384	0	0.137012	0.0981461	0.0382526	0	0.0510983	0.000855217	0.0582198	0.00430471	0.0831636	0	0.0193091	0.00135274	0.0475677	0.0590907	0.316499	0.0245511	0	0.025536	0.0274285	0.00761299	0
GSM1672385	0.0271239	0.00207135	0.267348	0.0291105	0	0.088648	0.0111235	0.0579523	0.0129676	0.024278	0.0333394	0	0	0.149511	0.0949208	0.136453	0.0263171	0	0	0.0218726	0	0.0169629
GSM1672386	0.0281944	0	0.146748	0.0670107	0	0.0383918	0	0.00513395	0.0285664	0.026208	0	0.0119723	0	0.176497	0.0881643	0.21099	0.0435865	0	0.0633513	0.0327042	0	0.0324816
GSM1672387	0.0351241	0.000582338	0.0881576	0	0	0.0991385	0.00573379	0.0325017	0.0320862	0.0336563	0.00718767	0	0.0153909	0.103796	0.0375127	0.228532	0.0527628	0.013949	0.186324	0	0.00982441	0.0177394
GSM1672388	0	0.0214953	0.320063	0.0647444	0	0	0.0569546	0.0314403	0	0	0.0268841	0	0.014428	0.125212	0.0727183	0.164004	0.0167379	0.0260168	0.0200938	0.0254961	0	0.0137118
GSM1672390	0	0.113063	0.153409	0.00426531	0	0	0.0421728	0.0601782	0.0160293	0.0390855	0	0	0	0.296956	0.000869161	0.1242	0	0.108388	0.0323508	0	0	0.00903331
GSM1672391	0.0226855	0.0218173	0.469785	0.0225976	0	0.0646115	0.0365975	0.052043	0	0.0236455	0.0105935	0	0.00459251	0.0191259	0.0304871	0.0884621	0.0380174	0	0.0660459	0	0	0.028893
GSM1672392	0.0257402	0.00903795	0.330237	0.00174071	0	0.0159071	0.00880473	0.0723971	0.0144003	0.00165024	0	0.0122997	0	0.182571	0.0465595	0.149288	0.0245552	0	0.0430891	0.0367028	0	0.0250198
GSM1672393	0.0622021	0	0.363561	0.0155075	0	0.011524	0.0189132	0.0714506	0.0228387	0.071423	0	0.0112217	0	0.10111	0.118096	0.0907815	0.0163466	0	0.0250238	0	0	0
GSM1672394	0	0.0907448	0.164735	0.00692274	0	0.0523005	0.00432442	0.0500858	0.025365	0.0321318	0	0.00307474	0.0300962	0.102893	0.0296933	0.0853416	0.175174	0.0166631	0.122008	0	0.00210827	0.00633842
GSM1672395	0	0.0498542	0.187907	0.0321702	0	0	0.0151653	0.0531821	0.022206	0.0012116	0.0213311	0	0	0.122517	0.111005	0.192618	0.0573959	0	0.0871406	0.0139713	0	0.0323243
GSM1672396	0.0283257	0.00595813	0.2523	0.0466491	0	0.0195224	0.0295573	0.0464116	0.0186489	0.0231139	0.0100461	0	0	0.0992241	0.0650347	0.224234	0.0588088	0	0.044396	0.00872751	0	0.0190419
GSM1672397	0.033495	0	0.354074	0.0330982	0	0.0359043	0.0384922	0.0580531	0.0236063	0.0260223	0.0192134	0	0	0.06857	0.081265	0.159549	0	0.00367244	0.0148229	0.0122014	0	0.0379607
GSM1672398	0.00703712	0.0577329	0.0438328	0.0274197	0	0.09897	0	0.0413854	0.0917694	0	0.0133844	2.21e-05	0	0.00329035	0.0132327	0.14326	0.117376	0.0540288	0.262871	0.00719423	0	0.0171932
GSM1672399	0	0.0163245	0.0187609	0.0516121	0	0.0329555	0.0714963	0.0373051	0.0410365	0.034644	0.00410691	0	0.00777788	0.17574	0.0553397	0.272956	0.0370624	0.0510483	0.0341361	0.0324862	0	0.0252119
GSM1672400	0	0.0436012	0.197947	0.0884893	0.0283188	0.0257196	0.00793921	0.0389867	0.0069098	0.103302	0	0.00909297	0	0.109535	0.140546	0.122661	0.0325163	0.00202592	0.0347587	0	0	0.00765035
GSM1672401	0	0.0527528	0.118084	0.1296	0	0	0.0757417	0.0720617	0.0214214	0.0215769	0.0197375	0	0	0.167179	0.0840365	0.170026	0	0	0	0.0398599	0.00233366	0.0255897
GSM1672402	0.0219929	0.00505176	0.130719	0.0787489	0	0	0.0947848	0.0338411	0.040011	0.0142804	0.0457284	0	0.019046	0.0970529	0.150972	0.172372	0.0153071	0.00115503	0.0582189	0	0	0.0207178
GSM1672403	0.0356974	0.031807	0.342657	0.0745687	0	0.0104083	0.0299922	0.0229457	0.0283688	0.0514848	0	0	0	0.0720152	0.0651032	0.125483	0.0112833	0	0.0861324	0	0	0.0120523
GSM1672404	0.0305221	0.00821592	0.320547	0.134904	0	0	0.120059	0.0411424	0.00902598	0.0367625	0.0232638	0	0	0.0651887	0.0852642	0.0700939	0.000603414	0	0.0305098	0.0047284	0.000826056	0.0183433
GSM1672405	0	0.0542749	0.0748509	0	0	0.129589	0	0.0203598	0.0370637	0.0328954	0	0.00877792	0.0659026	0.136868	0.101622	0.122102	0.123496	0	0.0903145	0	0.00188393	0
GSM1672406	0.047116	0.081312	0.173537	0	0	0.0346611	0.00800689	0.0500484	0.0397177	0.0962634	0	0	0	0.125933	0.0671023	0.0880929	0.0922731	0	0.0876932	0	0	0.00824352
GSM1672407	0.0211895	0.0750456	0.160931	0.124816	0	0	0	0.0741689	0.0281974	0	0	0	0	0.0940505	0.101113	0.105305	0.00542237	0	0.0635882	0.0721714	0	0.0740016
GSM1672408	0	0.0681498	0.229425	0	0.00656981	0.0732796	0.0385364	0.0535562	0.0150739	0.0218683	0.045309	0.000812415	0	0.102575	0.0635353	0.141129	0.00860285	0.0385994	0.0795585	0.0134196	0	0
GSM1672409	0.00293977	0.0353661	0.111765	0.0126211	0	0.069999	0	0.0484796	0.050831	0.0222955	0.0126016	0	0.0334936	0.172808	0.0361387	0.154836	0.0518406	0.00536925	0.0884702	0.0543566	0.0208272	0.0149614
GSM1672410	0.0120346	0.0654855	0.161082	0.0407003	0	0.0209581	0.0207323	0.0351963	0.0377701	0.0762528	0	0	0	0.170077	0.0557686	0.177738	0.0208802	0.0119686	0.0767423	0	0.00852733	0.008087
GSM1672411	0	0.0304423	0.0951507	0.17137	0	0	0.0724482	0.0739711	0.00119648	0.0400224	0.0288582	0.00757624	0	0.0833652	0.136973	0.149916	0.0363754	0	0	0.0482865	0.018311	0.00573738
GSM1672412	0.0282866	0.0145643	0.232718	0.0614386	0	0.0204234	0.0306921	0.0470188	0	0.0996802	0	0	0	0.0424675	0.0872774	0.134224	0.0331457	0	0.0261186	0.105558	0.0117297	0.0246565
GSM1672413	0.0349752	0.0179109	0.128482	0.103412	0	0.0870812	0.010507	0.0564663	0.0209113	0.0177042	0	0.0165854	0.00933403	0.00981081	0.0489549	0.155273	0.139588	0.0267512	0.0509681	0.0340696	0	0.0312145
GSM1672414	0.0433648	0.0589657	0.175813	0.0754012	0	0	0.00792977	0.0693182	0	0.00832759	0.0326272	0	0	0.162931	0.131688	0.0419593	0	0.00627605	0	0.164403	0	0.020995
GSM1672415	0.0321526	0.0022952	0.126544	0.0767403	0	0	0.0196249	0.0548264	0.0360777	0.0355661	0	0	0	0.131836	0.0917132	0.297734	0.0285937	0	0.0594259	0	0	0.0068704
GSM1672416	0	0.0360581	0.0870132	0.0538128	0	0.0581601	0.00203268	0.0525015	0	0.0163611	0.0428663	0	0	0.246482	0.149102	0.125463	0	0	0	0.07334	0.00518322	0.0516232
GSM1672417	0.0203809	0	0.332963	0.0972596	0	0	0.0351716	0.0338681	0.0200988	0.0141544	0.00268873	0	0.0153261	0.0365429	0.0740426	0.193865	0.0265027	0.0413417	0	0.0373337	0	0.0184597
GSM1672418	0.0255403	0	0.504969	0.0239658	0	0.0106216	0.0307893	0.0204345	0.0234541	0.0616949	0.00271881	0	0.00551254	0.121313	0.0655889	0.0534048	0	0	0.00338276	0.0309298	0	0.0156796
GSM1672419	0.0112505	0	0.333076	0.0885071	0	0	0.0256881	0.0370525	0.00155023	0.0651813	0	0.0116749	0	0.0306497	0.0875887	0.211681	0.0416517	0.00881355	0	0.0220891	0	0.0235452
GSM1672420	0	0.0556639	0.155269	0.116919	0	0	0.00656719	0.0652141	0.00796391	0.0560479	0	0.00166224	0.000446394	0.179521	0.055788	0.227682	0.0212122	0	0.0110933	0.0271073	0	0.0118424
GSM1672421	0	0.0710157	0.29187	0.132074	0	0	0.0279032	0.0734104	0.0188927	0	0	0.016218	0	0.0734979	0.0258757	0.0798407	0.0303354	0.0676279	0.024061	0.0360267	0	0.0313506
GSM1672422	0.0166894	0.0186361	0.0115668	0	0.0153085	0.0177861	0.0339248	0.0843608	0.0229794	0	0.0872955	0.0115658	0.0529326	0	0.110967	0.164276	0	0.248204	0.0787031	0	0	0.0248036
GSM1672423	0.0182164	0.042932	0.355948	0.116917	0.0365901	0	0.0281115	0.0821165	0.00271366	0.00237646	0	0.0423419	0	0.110197	0.0953463	0.050578	0	0	0.0079192	0.00517691	0	0.00251982
GSM1672424	0.00197201	0.0293234	0.366257	0.11059	0	0.03077	0.0288914	0.0393566	0	0.0471838	0	0	0.00188017	0.0488459	0.0528191	0.138105	0.0321758	0.00356413	0.0606509	0.00670801	0	0.000906893
GSM1672425	0.0330675	0.0307989	0.103275	0.0544581	0	0.118417	0	0.0629179	0.0106441	0	0	0.0214396	0.0975263	0.116053	0.0552463	0.100843	0.0368566	0.0255945	0.109738	0.0031216	0	0.0200014
GSM1672426	0	0.0225007	0.398979	0.152773	0	0	0.0589228	0.0546651	0.00925824	0	0.0348968	0	0	0.0657983	0.0572406	0.106331	0.00315866	0	0	0.0267903	0	0.00868578
GSM1672427	0.0321778	0.0595248	0.17067	0.175005	0.0137033	0.0140666	0.0191306	0.0598902	0.0157783	0	0	0.0118688	0.0818336	0.015189	0.0444531	0.0486719	0.137408	0.000885282	0.0865805	0.011647	0	0.00151597
GSM1672428	0	0.110287	0.152708	0.0171814	0	0.0705651	0	0.0641684	0	0	0.0148616	0.0128245	0.0253074	0.151444	0.0383771	0.189303	0.022244	0.0222295	0.0489291	0.0131755	0.016355	0.0300406
GSM1672429	0.0469559	0.230774	0	0	0.0133125	0.0844919	0	0.0482294	0.0432189	0.0314728	0.00433195	0.00431899	0.013648	0.130575	0.0608396	0.12227	0.0301678	0.0339489	0	0.0817448	0.0104739	0.00922527
GSM1672430	0.0447872	0	0.210987	0.076318	0.0101235	0.0162541	0.00421481	0.0533475	0.0373257	0	0.0200387	0.00777058	0.0164509	0.0706637	0.112939	0.138799	0.106574	0	0.0710195	0	0	0.00238706
GSM1672431	0.0993598	0	0.338923	0.0449892	0	0.0600171	0.0135357	0.0396076	0.0335597	0.0126508	0.00513101	0	0.0345088	0	0.0469439	0.0869221	0.0379303	0.063831	0	0.0613104	0.0108757	0.00990361
GSM1672432	0.0383231	0.00412598	0.155447	0.0190991	0	0.0258547	0.039369	0.093167	0	0	0.0519462	0	0.0470918	0.118395	0.155974	0.157362	0.0560511	0	0.0186133	0.0191815	0	0
GSM1672433	0	0.0539305	0.127831	0	0	0.0376418	0	0.142786	0.0158795	0.00232808	0.0335395	0	0.0303703	0.159337	0.0757629	0.167045	0.0284909	0.04605	0	0.0587503	0	0.0202568
GSM1672434	0	0.0440191	0.079239	0.270435	0	0	0.0451043	0.0586244	0.0250572	0.0201499	0.00328305	0.00869971	0	0.097056	0.127346	0.0939049	0.0155214	0	0	0.0922483	0	0.0193125
GSM1672435	0	0.018236	0.101533	0.161625	0	0.00535652	0.0173885	0.0622985	0.0411394	0.0799215	0	0.0251837	0.0446335	0.0682958	0.0998994	0.18671	0.0285519	0.00874187	0.0213795	0.0291064	0	0
GSM1672436	0.00780225	0.0520407	0.219678	0.0794039	0	0	0.00352648	0.0317612	0.0388682	0	0.0143602	0	0.0393828	0.0690992	0.0476568	0.154718	0.0871372	0.102169	0.0375161	0	0	0.0148804
GSM1672437	0.0601212	0	0.291519	0.149064	0	0	0.086969	0.0973849	0.0146092	0	0.0351184	0.0576231	0	0.036347	0.0851455	0.0445322	0.0257324	0	0.00946548	0.00416246	0	0.00220666
GSM1672438	0.0588091	0	0.232072	0.0381267	0.00734403	0.000378297	0.019587	0.0689013	0.0191083	0.0519607	0	0	0	0.137515	0.120184	0.148405	0.0103955	0	0.0426641	0.0269847	0	0.0175646
GSM1672439	0.0581607	0	0.301803	0.00745435	0	0.0486081	0.00503155	0.00717732	0.0710815	0	0.0674584	0	0.00125137	0.101629	0.0204023	0.0358033	0	0.00398444	0	0.17409	0	0.0960654
GSM1672440	0.00189053	0.0600708	0.433275	0.000487471	0	0	0	0.0688052	0.0165607	0.0744726	0.0484697	0	0	0.126231	0.0361737	0.0520626	0	0.01996	0	0.0489262	0	0.0126147
GSM1672441	0	0.0823634	0.119449	0.0368756	0	0.111047	0	0.120494	0.00657992	0.0184766	0	0	0.0115456	0.0690187	0.0983218	0.153628	0.048566	0.0144432	0.0780148	0.0246146	0	0.00656231
GSM1672442	0.0223555	0	0.589228	0.0762331	0	0	0.0539534	0.0293365	0	0.00214476	0.0254125	0	0.00438848	0.0479456	0.0523359	0.0484073	0	0.00281476	0.027796	0.00659607	0	0.0110524
GSM1672443	0	0.122258	0.222136	0	0	0.198116	0	0.0775851	0.0103407	0.0448734	0.0597946	0	0.0162627	0.0300926	0.0667848	0.0290757	0.00322286	0.0189871	0.0403683	0.0483229	0.0117786	0
GSM1672444	0.0187346	0	0.38785	0.133321	0	0	0.0478541	0.0582907	0	0.157937	0	0.00693743	0	0.0502473	0.0810781	0.0471957	0.00300388	0	0.00755031	0	0	0
GSM1672445	0	0.118817	0.259677	0.0348847	0	0.145098	0	0.0298816	0.0135414	0	0.0424488	0	0.0374425	0.0733287	0.0645638	0.117111	0.00825358	0.00157592	0.0425628	0.0096923	0	0.00112008
GSM1672446	0	0.0905887	0.229392	0.0815678	0.00560644	0.0256222	0	0.0490956	0.0268628	0	0.0156077	0	0	0.305547	0.0271533	0.109766	0.00672664	0	0	0.0264634	0	0
GSM1672447	0	0.0505516	0.171389	0.0539006	0	0.0045557	0.00770804	0.109147	0.000218316	0.0306647	0	0.00794736	0.0150058	0.244786	0.0469081	0.114795	0	0.0436709	0	0.0987533	0	0
GSM1672448	0	0.142517	0.234079	0.0312351	0.0194296	0.0687585	0	0.0243952	0.0138922	0	0.00498823	0	0.0225837	0.0559042	0.0533602	0.150004	0.0928269	0.00674328	0.0363485	0.0284229	0.00316211	0.0113498
GSM1672449	0.0610398	0.0585464	0.365692	0.0664635	0.0239005	0.0323953	0.034127	0.0442015	0.00525176	0.0629413	0	0	0.00365518	0.103561	0.0370624	0.0686377	0	0	0	0.0268494	0	0.00567519
GSM1672450	0.0626682	0	0.454204	0.0518772	0.000280332	0.00876618	0	0.0673546	0	0.0638534	0	0.0123458	0	0.080976	0.0835367	0.0741966	0	0	0.000927961	0.0304123	0.000187922	0.00841256
GSM1672451	0	0.164925	0.112043	0.0506372	0	0.117098	0	0.0832988	0.0372994	0	0	0.019561	0.0739401	0.0744562	0.0304105	0.131238	0.00119571	0.0534137	0	0.0364448	0.0140387	0
GSM1672452	0.0828038	0	0.431218	0	0.00010064	0.0604569	0.00900206	0.0187303	0.0249976	0	0.0464579	0	0.0562355	0.116991	0.0350096	0	0.0256391	0.017606	0	0.0715557	0.00319533	0
GSM1672453	0.0160684	0	0.183647	0.0253509	0	0.058788	0	0.0338483	0.0133958	0	0.010667	0	0.032992	0.189805	0.0499432	0.171571	0.0950829	0	0	0.0966822	0	0.0221588
GSM1672454	0.0257593	0.0163707	0.118448	0.0701991	0	0.145575	0.0148644	0.0390261	0.0103512	0.00556395	0.020915	0	0	0.120329	0.0704501	0.153495	0.0566077	0.0153137	0.0681456	0.0310293	0	0.0175568
GSM1672455	0	0.0681582	0.512662	0.00077316	0	0.0690965	0.0580283	0.0167527	0.0352423	0.0319803	0.0244461	0	0.00305288	0.0632313	0.0483348	0.0370027	0.00637599	0.00155713	0.011618	0.0112677	0.000419862	0
GSM1672456	0.0870383	0	0.587213	0.0761919	0.000316327	0.0301569	0	0.0196396	0.00148644	0	0	0.0295493	0	0.0461308	0.042933	0.040118	0	0.00726786	0.0192522	0	0	0.0127066
GSM1672457	0	0.0335292	0.34123	0.0392049	0	0.0706552	0	0.126331	0	0.0413604	0.00521333	0	0.0309521	0.0260677	0.0631385	0.0648226	0.0426053	0.0704609	0	0.038803	0	0.00562541
GSM1672458	0.0270466	0.0590752	0.249096	0.0166565	0	0.143839	0.000861023	0.0770739	0.0118931	0.0186217	0.00679325	0	0.00312965	0.0944275	0.0994982	0.0730258	0.0479071	0	0.0199722	0.0438996	0.00258092	0.00460211
GSM1672459	0.0407223	0	0.229061	0.108112	0	0.0215351	0.0375475	0.0675722	0	0.00293814	0.0215617	0	0.0500629	0.057299	0.0476186	0.174263	0.027811	0.0330781	0.0717783	0	0	0.00903852
GSM1672460	0	0.0676996	0.190846	0	0.00898124	0.0811435	0	0.0743378	0.00620964	0.00314029	0.0217052	1.11e-06	0.0678963	0.0716118	0.0475669	0.144026	0.074185	0.0124694	0.0802396	0.0296328	0.00378506	0.0145222
GSM1672461	0.0336843	0.005833	0.244904	0.13525	0	0.0363911	0.000398844	0.0327337	0.00808119	0.00330786	0	0	0.00978016	0.0995315	0.0676583	0.136842	0.0801545	0	0.100427	0	0	0.00502286
GSM1672462	0.0330603	0	0.2768	0	0	0.207381	0.0345726	0.0131781	0.00150289	0	0.0358344	0.0449151	0.0142212	0.0849593	0.0934364	0.0155483	0.0439108	0.0175685	0.0721557	0	0.00471417	0.00624202
GSM1672463	0.0594355	0	0.417625	0.0439258	0	0.00896494	0.0802	0.0448087	0	0.0102404	0.034605	0	0	0.0853164	0.0879858	0.071975	0	0.0135065	0.0129952	0.0159435	0	0.0124721
GSM1672464	0	0.0994572	0.0888621	0.068944	0	0.165804	0	0.0229476	0.0191809	0	0.00883326	0.0104175	0	0.0421072	0.125117	0.147463	0.0659822	0	0.12934	0	0	0.00554489
GSM1672465	0	0.141046	0.105614	0.026746	0.0281823	0.114895	0	0.0580017	0.00166552	0	0.00604028	0.0279315	0.0148452	0.0706517	0.173803	0.090756	0.0822232	0.00296918	0.0463753	0	0	0.00825381
GSM1672466	0	0.107034	0.335901	0.0191279	0	0.138277	0	0.0251903	0.01825	0	0.00243893	0.000278591	0.0363926	0	0.0196327	0.0625839	0.0449172	0.0449512	0.145024	0	0	0
GSM1672467	0.000696842	0.0651298	0.306667	0.11708	0.0207258	0	0.0413534	0.0528439	0	0.0138397	0.00323202	0	0	0.178006	0.0755632	0.0867317	0.0244064	0	0.0130796	0.000643581	0	0
GSM1672468	0	0.136794	0.126449	0	0.000240461	0.129772	0	0.0603789	0.0447403	0.0204402	0.0142224	0	0	0.178269	0.0883821	0.0964466	0.0451745	0	0.0308942	0.0277955	0	0
GSM1672469	0.0571401	0.0527517	0.219209	0.0997471	0.0430329	0.00990554	0.00906166	0.0303437	0	0.0127444	0	0	0.108109	0.0486513	0.0256294	0.117232	0.0730691	0.0123119	0.0715176	0.00819578	0.00134791	0
GSM1672470	0.0414184	0.0830137	0.247182	0.086217	0.01221	0.0749252	0.00755486	0.0463482	0	0.000294348	0.0174634	0	0.0278776	0.0686931	0.0590117	0.107957	0.0472089	0	0	0.0644621	0	0.00816275
GSM1672471	0.000601798	0.0622255	0.264556	0.0520451	0	0.0796488	0.0311769	0.060091	0	0.0422721	0	0.0211123	0	0.0164458	0.067599	0.134708	0.0756302	0.00663378	0.046805	0.00571537	0.00776982	0.024964
GSM1672472	0	0.0782424	0.455797	0.0216441	0	0.070256	0.0420048	0.0346666	0	0.025054	0.0248682	0	0	0.0406854	0.0331047	0.0229115	0.0187737	0.00186505	0.0977126	0.022304	0	0.0101094
GSM1672473	0	0.105012	0.442377	0.0519807	0	0.0183772	0	0.0256223	0	0	0.055618	0	0.0110134	0.0560244	0.0329127	0.0677933	0.0166118	0.00867178	0	0.0723479	0	0.0356376
GSM1672474	0.0475162	0	0.233018	0.0222547	0	0.0426948	0	0.0495357	0.0344033	0.00173141	0.0125155	0	0.009253	0.12276	0.0480547	0.262204	0.0516169	0	0	0.0593366	0	0.003105
GSM1672475	0.0158943	0.0306067	0.274558	0.0222022	0.0240122	0.0727105	0.0117482	0.0283162	0.00890249	0.04498	0	0	0	0.136158	0.106867	0.135037	0.0581174	0	0	0.0239302	0	0.00596083
GSM1672476	0.0589404	0	0.387301	0.0444785	0	0.0882143	0.0122945	0.00164094	0.0122482	0	0.0089336	0.0117655	0.0282726	0.0580136	0.0349062	0.0787457	0.0394936	0.00280398	0.11951	0	0	0.0124367
GSM1672477	0.0285652	0.0310434	0.373393	0	0	0.124127	0	0.0467047	0.0156018	0	0.0864646	0	0	0.0339272	0.0658394	0.0625182	0.0178001	0.0229017	0	0.0849443	0	0.00616979
GSM1672478	0.00540432	0.0482907	0.316665	0.0860907	0	0	0.083684	0.0563011	0.0403924	0.00973333	0.0432085	0	0	0.0930632	0.080783	0.0862092	0.0183192	0.0199257	0.0119297	0	0	0
GSM1672479	0.0364225	0	0.320348	0.175234	0	0	0.0938147	0.041688	0	0	0.0268514	0.0209805	0	0.0419541	0.108311	0.0603732	0.00719321	0.00740867	0	0.0390727	0	0.0203486
GSM1672480	0.00128221	0.0926459	0.521776	0	0.0293861	0.0313385	0.00254201	0.0614734	0	0.0133778	0.039226	0	0	0.0566216	0.0671502	0.0164722	0	0.00887998	0.052585	0.00524284	0	0
GSM1672481	0.0115835	0.0538213	0.288841	0.0681278	0	0.0388623	0.00825369	0.0524105	0	0.00182399	0	0.00234564	0.0350607	0.0567432	0.0383215	0.115505	0.150137	0	0.0445709	0.0233485	0	0.010244
GSM1672482	0.00997485	0.103403	0.109457	0.120247	0	0.0174477	0.00922718	0.0343823	0.0454846	0.0793043	0	0	0	0.0748779	0.0902952	0.226932	0.0407295	0	0.024581	0.0136562	0	0
GSM1672483	0.0257896	0.140645	0.253505	0.0193753	0.0495688	0.0815368	6.15e-05	0.0186439	0	0	0.00219768	0.00537746	0.00432154	0.161881	0.0866802	0.0404691	0.0335984	0	0.0573385	0.00885032	0	0.0101595
GSM1672484	0	0.0461422	0.393488	0.046062	0	0.0420905	0	0.0555669	0.0221656	0.0129947	0.010279	0	0	0.0792591	0.0696525	0.133753	0.0111898	0.0158059	0.0298477	0.0196883	0	0.0120155
GSM1672485	0	0.140736	0.210674	0.00267096	0	0.0769324	0	0.123661	0.00789333	0.0472953	0	0.00878296	0.0618722	0.0263793	0.0611277	0.0597809	0.0621243	0	0.0875463	0.0225234	0	0
GSM1672486	0.015936	0	0.54302	0	0.00911683	0.0339953	0.0185874	0.00818197	0.00305376	0.00901436	0.0202454	0.000827755	0	0.155719	0.00967231	0.0574002	0	0.0263692	0	0.0429136	5.88e-05	0.0458878
GSM1672487	0	0.0622457	0.255943	0.0978529	0.00890898	0.0404932	0.0267058	0.030652	0.012518	0	0.0181796	0.0291167	0.0145281	0.097558	0.0168588	0.104685	0.0152879	0.108691	0.0129934	0.0450136	0	0.00176777
GSM1672488	0.0197995	0.0743421	0.174158	0	0	0.201195	0	0.102401	0.0282195	0.0175643	0.0220335	0	0.0108544	0.0964347	0.0953334	0.0153969	0.0343321	0.0291389	0.0146451	0.0520452	0.0115279	0.000578388
GSM1672489	0.0345106	0.013019	0.398738	0	0	0.140317	0	0.0205156	0.0230978	0.00899959	0.0213327	0.00123671	0.00344523	0.0458806	0.0534729	0.0420452	0.0766011	0.0230881	0.0465132	0.0193058	0	0.0278809
GSM1672490	0.0344311	0	0.608443	0.0358982	0.0107952	0	0	0.0394202	0.0067865	0	0.0298139	0	0	0.0908118	0.0574001	0.03979	0.02334	0	0.000877121	0.0104542	0	0.0117384
GSM1672491	0.0610036	0	0.33162	0.00116437	0	0.0595026	0.0188555	0.0303829	0.015503	0.0334847	0.0327787	0	0.0299105	0.035156	0.0520943	0.0572191	0.0788716	0.0271792	0.130779	0	0.00369796	0.000796943
GSM1672492	0.0541029	0	0.228245	0.0560118	0	0.0212361	0.0172004	0.0781347	0.0117762	0.0300047	0.0100447	0	0.000886226	0.274644	0.0866472	0.0956283	0.0044845	0	0	0.0246305	0.00632265	0
GSM1672493	0.0452386	0	0.569827	0.0228709	0	0.0476358	0.0297422	0.0302912	0	0	0.0348915	0	0	0.042709	0.0434319	0.0647423	0.00361683	0.0210948	0.00310652	0.0172571	0.000800768	0.0227435
GSM1672494	0.0379437	0	0.436816	0.107804	0	0.00930797	0.0187691	0.0114282	0.00996962	0	0.0223465	0	0.00954393	0.125466	0.0783862	0.0884798	0.011789	0	0.00491245	0.00371439	0	0.0233225
GSM1672495	0	0.0819991	0.121721	0	0	0.183271	0	0.0451475	0.036478	0.0393144	0	0.00399821	0	0.0212526	0.111963	0.140732	0.109827	0	0.0887738	0.0113719	0	0.00415141
GSM1672496	0	0.0488197	0.161753	0.0500008	0	0.0356989	0	0.0568478	0.0539022	0	0	0.011362	0.0118585	0.166099	0.0494442	0.241969	0.0254694	0	0.0524219	0.0343546	0	0
GSM1672497	0.0281239	0.0228378	0.212339	0.163488	0.0149069	0	0.0353488	0.0322223	0	0.0358443	0	0.00293642	0.00285262	0.0627178	0.0755068	0.201594	0.0401537	0	0.0141478	0.0384695	0.00207913	0.0144315
GSM1672498	0.00413412	0	0.0933692	0.163044	0	0.103441	0.0131102	0.0443766	0	0	0.104456	0	0.0595513	0	0.112169	0.105089	0.0345186	0.00998087	0.138271	0	0	0.0144893
GSM1672499	0	0.0828735	0.153904	0	0.0305514	0.066113	0	0.0485831	0.0173415	0.00625084	0.0128386	0.00362591	0	0.25	0.0474161	0.123341	0	0.0723478	0.0838392	0	0	0.00097377
GSM1672500	0.0356992	0	0.0799637	0.0494607	0.0115342	0.103102	0.0458912	0.00304255	0.0250961	0.0058631	0.0845348	0	0.0153063	0.0750976	0.0810624	0.281586	0.0323033	0	0.0439149	0.0115599	0	0.0149824
GSM1672501	0.0352803	0.00793597	0.201258	0	0	0.127813	0	0.0639361	0.0148291	0.0250342	0.0176427	0	0.0308063	0.0145596	0.0502982	0.0945544	0.0894696	0.0059718	0.217038	0	0.00357328	0
GSM1672502	0.0204741	0	0.111507	0.251924	0	0	0.0813031	0.0866848	0	0.00765603	0	0.0465533	0.0234735	0.0564592	0.122555	0.11339	0.012195	0	0.0384321	0.0194859	0.00127176	0.00663518
GSM1672503	0	0.178805	0.15017	0	0	0.0991661	0	0.0568121	0.0510382	0.0242646	0.0147358	0	0.0151756	0.194818	0.0678365	0.11165	0	0	0	0.0355285	0	0
GSM1672504	0	0.140556	0.410294	0	0	0.00193373	0.0123002	0.0856193	0.00667943	0.0362988	0.00792361	0	0	0.130924	0.057708	0.0385038	0.0223249	0	0	0.0420324	0	0.0069026
GSM1672505	0	0.0522254	0.0889231	0.0202489	0	0.143341	0	0.0322763	0	0	0	0.0105764	0.0191194	0.173999	0.0907727	0.170021	0.0455191	0	0.139866	0.00137755	0	0.0117341
GSM1672506	0.0276382	0	0.615546	0.0618007	0.00865585	0	0.0306689	0.0386231	0.0274556	0	0.0423124	0	0	0.00868046	0.0457465	0.048581	0.00310889	0	0.0317544	0	0	0.00942807
GSM1672507	0.0237753	0.0617796	0.184509	0.0864852	0	0.0737805	0.0014084	0.0569827	0.00722697	0	0.0172355	0	0.0542875	0.0365393	0.104042	0.0826047	0.0675821	0.00129827	0.136895	0	0	0.00356754
GSM1672508	0.210185	0.159442	0.103018	0.0145522	0.0279787	0.0249882	0	0.0762915	0.0272642	0.0300207	0	0.0115787	0.0253061	0.0496597	0.0167277	0.0506342	0.0754365	0.0165162	0.0744259	0	0	0.00597432
GSM1672509	0.0317134	0.00865429	0.225803	0	0	0.127941	0	0.00956042	0.0358225	0.0348055	0	0.00451473	0.00295051	0.0346195	0.0523938	0.147248	0.153366	0	0.105301	0.00323909	0.00736582	0.0147014
GSM1672510	0.0136222	0.026807	0.294827	0.0799692	0	0.000807246	0.0910971	0.0415449	0	0.0183626	0.0463817	0	0	0.139105	0.0825615	0.105731	0.00687972	0.00795654	0	0.0289036	0.00235212	0.0130922
GSM1672511	0.0896529	0.0974646	0.0993688	0	0.0547724	0.198091	0	0.0404492	0.0175861	0.031679	0.0276175	0	0	0.115248	0.0503344	0.000296687	0	0.0511813	0.105723	0.0191489	0	0.00138591
GSM1672512	0	0.039722	0.269599	0	0	0.0554226	0	0.0116794	0.0214988	0	0.00834961	0	0.0416501	0.203506	0.0166774	0.177708	0.0865533	0.0125933	0.0329226	0.0101682	0.0025755	0.00937364
GSM1672513	0	0.0913682	0.201313	0.0229514	0	0.144649	0.0347804	0.0695591	0.00420635	0.0272898	0.0695307	0	0.032454	0.0257421	0.0535671	0.0473349	0.0609007	0.0107305	0.0473598	0.0414328	0.00787409	0.00695622
GSM1672514	0.0118661	0.017458	0.242881	0.0106038	0	0.0981192	0	0.02438	0.0279691	0.0140124	0.0273717	0	0	0.185704	0.0789632	0.144438	0.041883	0	0.0615915	0.00876574	0	0.00399305
GSM1672515	0	0.161227	0.0962521	0	0.00212125	0.0737649	0.0435775	0.0951608	0.0212524	0.0148029	0.0763499	0	0	0.237699	0.0504853	0.037206	0	0.0127804	0	0.0773209	0	0
GSM1672516	0	0.199219	0.425973	0.0312345	0.00623332	0.0328206	0	0.026716	0.0592993	0	0	0.0307248	0.0265098	0.0354158	0.0275177	0	0.024969	0.0245373	0.0373051	0	0.005973	0.00555152
GSM1672517	0	0.022544	0.274447	0.032617	0.0280974	0.0378601	0	0.0453559	0.0140839	0	0	0.0237749	0.0112864	0.203982	0.137996	0.105463	0.00568739	0	0.0441498	0	0	0.0126554
GSM1672518	0	0.136023	0.103048	0	0	0.187297	0.0277306	0.0172538	0.00354836	0	0.00412718	0.00851987	0.00303024	0.190962	0.0714751	0	0.178391	0.0049145	0.0375131	0	0.0107335	0.0154323
GSM1672519	0.0608263	0.103703	0.213645	0.045654	0.0229502	0.136617	0.00089567	0.00694509	0.038725	0	0	0.0204105	0.00979058	0.0847503	0.0894367	0.0405231	0.0662071	0.023001	0.0278924	0	0	0.00802702
GSM1672520	0	0.042971	0.252043	0	0.043385	0.0498924	0	0.0950613	0.0170444	0.0117087	0.0320188	0	0.000485829	0.179645	0.0471447	0.144633	0	0.0120734	0.00509319	0.0668008	0	0
GSM1672521	0.0236695	0.201613	0.19378	0.160793	0.0274554	0	0	0.026692	0.044255	0	0.00534815	0	0.0125762	0.133812	0.0475236	0.0550147	0.0198734	0.00795123	0.0216022	0.01804	0	0
GSM1672522	0.0334425	0.0864482	0.331844	0.0203867	0.019359	0.0154452	0	0.0616833	0.0209464	0.0176939	0	0.035601	0.0214787	0.0266344	0.0717311	0.0960063	0.0143868	0	0.119246	0	0	0.00766641
GSM1672523	0.0277189	0.203804	0.148002	0	0.0132511	0.106309	0	0.0429657	0.0345439	0.017585	0.0064148	0	0.020882	0.0673596	0.0466408	0.0768571	0.0141443	0.0322087	0.137117	0	0	0.0041966
GSM1672524	0.00208231	0.0373821	0.215893	0	0	0.157621	0	0	0.0293375	0	0.113149	0	0.00270766	0.246501	0.0791924	0.0331589	0	0	0	0.0829752	0	0
GSM1672525	0.0334556	0.128506	0.291127	0.0598786	0.0612069	0.0227075	0.0115668	0.0125939	0.0277727	0.033457	0.00485735	0	0.00451027	0.0769994	0.0459658	0.0406175	0.021346	0.0117065	0.111725	0	0	0
GSM1672526	0.0323362	0	0.412016	0.0583851	0.033495	0.0103267	0.00398807	0	0.0425506	0	0	0.0130785	0.0195234	0.152938	0.00061942	0.123266	0.0188488	0.0470613	0.0172902	0.0110712	0	0.00320606
GSM1672527	0.0745882	0	0.202524	0.140928	0	0.0360889	0.00577201	0.00179884	0.0690394	0	0.0117975	0.00873733	0.0230958	0.0767411	0.0459141	0.163974	0.040632	0	0.098369	0	0	0
GSM1672528	0	0.0353465	0.41686	0.14237	0	0	0.022249	0.0783016	0	0.0112116	0	0	0.0184558	0.0734752	0.0494368	0.0886819	0.0282094	0	0.0245423	0.00842463	0	0.0024357
GSM1672529	0	0.0524865	0.286647	0.122022	0.00952466	0	0.0134431	0.00332772	0.0533109	0	0.0571898	0	0	0.118923	0.0300215	0.153394	0.03947	0.000949011	0	0.0509281	0	0.00836333
GSM1672530	0	0.0644773	0.130514	0	0	0.00241196	0	0.116398	0.0219267	0.00410313	0.0452925	0.00430974	0.0135642	0.0619276	0.0768431	0.251048	0.128568	0	0.0169316	0.0430821	0	0.0186026
GSM1672531	0.0396735	0	0.41408	0.105608	0	0	0.0517132	0.0225531	0.0302286	0	0.000266568	0	0	0.122205	0.067381	0.0770451	0.0207462	0	0.040932	0.00756715	0	0
GSM1672532	0.0558619	0.0981954	0.345042	0.072461	0.00598087	0.0543586	0.0149598	0.0469203	0	0.0346913	0	0	0	0.075817	0.0406261	0.0744345	0.00919705	0.00965342	0.0537699	0	0	0.00803098
GSM1672533	0.0299324	0.0161435	0.115615	0.145528	0	0.0156799	0	0.0409432	0.00806315	0	0.00418916	0	0.0357361	0.150764	0.0584388	0.178903	0.0763862	0	0.0557107	0.0488017	0	0.019165
GSM1672534	0.000461275	0.0329894	0.177527	0.275653	0	0	0.0524726	0.0394416	0.0285364	0	0.0133447	0	0	0.0616797	0.0852252	0.131034	0.0321848	0	0	0.0673433	0	0.00210767
GSM1672535	0.0571633	0	0.466635	0.0973944	0.000331742	0.00791381	0.0470517	0.0294984	0.00251771	0.0245998	0.0178366	0	0	0.101302	0.022559	0.0815647	0	0.0126426	0	0.0236632	0	0.00732528
GSM1672536	0	0.0496019	0.14241	0.200831	0	0	0.0263041	0.0383772	0.0228482	0	0.0299369	0	0	0.161886	0.0853539	0.133272	0.0485041	0	0.0314011	0.0194911	0	0.00978254
GSM1672537	0	0.0782371	0.0434615	0.197551	0	0	0.04705	0.091298	0.0249303	0.0604043	0.0613057	0	0	0.0619236	0.094328	0.161218	0.0161412	0	0	0.0488451	0	0.0133063
GSM1672538	0.0959206	0	0.519963	0.0306563	0	0.00673025	0.00684103	0.0544326	0.00119704	0	0.0327933	0	0	0.0576634	0.0405758	0.0647922	0.0205267	0.0126475	0.00829143	0.0259537	0	0.0210155
GSM1672539	0.0516591	0	0.415576	0.0985999	0	0.0235063	0.0265001	0.0348389	0.0195763	0	0.0628287	0.00520658	0.000355112	0.0836168	0.0705398	0.0395112	0.0106466	0.00887888	0.0214044	0.017439	0	0.00931669
GSM1672540	0	0.0197609	0.063081	0.0842936	0	0.0978628	0.00194055	0.0376778	0.00282819	0.00469471	0	0	0.0457949	0.0691173	0.141268	0.196785	0.0232464	0.0484411	0.00849398	0.128428	0	0.026285
GSM1672541	0.0466375	0	0.308792	0.150848	8.9e-06	0	0.0322426	0.00736818	0.0504647	0.0229944	0.0239228	0	0.0176082	0.0919952	0.0775028	0.0526507	0.0656506	0	0	0.0513128	0	0
GSM1672542	0.0763304	0.0604424	0.380749	0.0833842	0	0.0121739	0.00921495	0.0397232	0.0276461	0	0.0456621	0	0.00551589	0.085555	0.0250276	0.0545377	0.032426	0	0.0228113	0.0340214	0	0.00477867
GSM1672543	0.0081339	0.0254255	0.220242	0.0890763	0.0557794	0	0.0380733	0.0505839	0.00768105	0.0105047	0	0.0109395	0.104458	0.079483	0.0521232	0.130037	0.0659785	0.00487592	0.00285391	0.0326525	0	0.0110983
GSM1672544	0.0285109	0	0.279197	0.0621888	0	0.0292411	0	0.0194431	0.0545837	0	0.0589306	0	0	0.196971	0.0116025	0.0542578	0	0.0412516	0	0.0936655	0	0.0701555
GSM1672545	0	0.0786874	0.0532324	0.0350251	0	0.163453	0	0.0463927	0.00506874	0	0	0.0384959	0.0558472	0.115406	0.0604324	0.095209	0.0288306	0.0583325	0.156741	0	0	0.00884622
GSM1672546	0.0306608	0.0408298	0.270659	0.041051	0	0	0.0278039	0.0394603	0.0191256	0.0299113	0.00491472	0	0.000367681	0.125803	0.0509895	0.14125	0.0696525	0	0.0799951	0.0247107	0	0.00281415
GSM1672547	0.0555573	0	0.193957	0.17384	0	0	0.0625548	0.0337775	0.0043323	0.0267291	0.0370646	0	0	0.0662275	0.0999531	0.178457	0.022837	0	0.0100444	0.0271844	0	0.00748482
GSM1672548	0.125815	0	0.278746	0.14921	0.0115622	0	0.0121241	0.0648969	0.00434187	0.0242282	0.0166226	0	0	0.0376915	0.0409206	0.18504	0.00772229	0.00255401	0.035904	0	0	0.00262065
GSM1672549	0.0530481	0	0.111842	0.0643019	0	0.0625645	0.0244798	0.0376456	0.0577302	0	0.00783494	0.0372425	0.0113808	0.20655	0.100223	0.127978	0	0.0249923	0	0.0513479	0	0.0208384
GSM1672550	0	0.0719002	0.268116	0.0944549	0.0410702	0.0133955	0.0683248	0.0205653	0.0135833	0	0	0.038224	0	0.20168	0.0784898	0.0150124	0.0220445	0	0	0.0476144	0	0.00552439
GSM1672551	0	0.0254768	0.061692	0.336395	0	0	0.129069	0.0689751	0.00676309	0.0224847	0	0	0	0.0570507	0.119217	0.109127	0	0	0	0.0561041	0	0.00764678
GSM1672552	0	0.0668768	0.0703746	0.064931	0	0.00329925	0.0398723	0.0961789	0	0.0411831	0	0	0.0179977	0.126252	0.0673948	0.201719	0.0444648	0.0173818	0.0948149	0	0.00930689	0.0379529
GSM1672553	0	0.0565056	0.154269	0.171051	0	0.0736091	0	0.0283105	0.0296494	0	0	0	0.00731642	0.0806765	0.0772665	0.132191	0.0945381	0.0314934	0.0595711	0	0	0.00355177
GSM1672554	0.0214223	0	0.145035	0.0744991	0	0	0.0159865	0.021869	0.0445763	0.0575027	0	0	0	0.121291	0.0800131	0.121044	0.0147117	0	0	0.170394	0	0.111655
GSM1672555	0.00579944	0.0212637	0.324952	0.0464056	0	0.0344798	0.0534337	0.00930201	0	0	0.0187987	0	0	0.183907	0.0696015	0.10423	0	0	0	0.113421	0	0.0144058
GSM1672556	0.0643767	0	0.465425	0.00739029	0.012777	0.0390111	0	0.0358236	0.0438692	0.0196844	0.00924909	0	0	0.111989	0.0415609	0.0913311	0	0	0	0.0506282	0	0.00688456
GSM1672557	0	0.105836	0.336486	0.0624009	0	0	0	0.070802	0.0132738	0.0133146	0.0288881	0	0	0.0852232	0.0342473	0.131187	0.0208211	0.0153208	0	0.0575763	0	0.0246225
GSM1672558	0.0198121	0.0243674	0.274568	0.170658	0	0	0.0416041	0.0595764	0.0203434	0.0118217	0.0207902	0	0	0.142943	0.0957759	0.0574634	0.038578	0.00300634	0	0.0186926	0	0
GSM1672559	0.0314948	0	0.388212	0.129583	0	0	0.0370742	0.062793	0.0039276	0	0.0138448	0	0.00176052	0.0697042	0.0658305	0.0959583	0.020602	0.0213514	0.0513923	0	0	0.0064712
GSM1672560	0.0691383	0	0.569473	0.0437894	0	0.0413201	0.00916303	0.0259033	0.016012	0.000892851	0	0.00495139	0.00535096	0.0593039	0.0358767	0.0783895	0.00710126	0.00270068	0.0160803	0	0	0.0145533
GSM1672561	0.0722382	0	0.471961	0.0744379	0	0.00469748	0.000726015	0.0148235	0.0677747	0	0.00236093	0.0178958	0.00343713	0.0991733	0.0832104	0.0428938	0.0147499	0	0.0282938	0	0	0.00132582
GSM1672562	0	0.0264737	0.258737	0.121059	0	0.0754862	0.0217482	0.0463686	0.0273077	0	0.0203746	0	0	0.0879122	0.143084	0.103185	0.0352334	0	0.00923602	0.0102217	0	0.0135737
GSM1672563	0.0498495	0	0.285063	0.0320348	0	0.064921	0	0.0240007	0.0304696	0.0196277	0.00674063	0	0	0.225732	0.0795455	0.10827	0.022423	0	0.0175414	0.0269748	0	0.00680619
GSM1672564	0.111703	0.0459474	0.250102	0.103407	0	0.0375284	0.0317793	0.0803969	0	0.00774299	0	0	0.0309015	0.150575	0.0481836	0.0419651	0	0.0176519	0.0334361	0.00867991	0	0
GSM1672565	0.00295719	0.0458383	0.151911	0.100304	0.0191448	0.012541	0.0212222	1.82e-05	0.131431	0	0	0.0443892	0.0186189	0.145202	0.077143	0.065725	0.0529835	0.00198692	0.0691979	0	0	0.0393867
GSM1672566	0.0957095	0.0225832	0.231653	0.0878099	0	0.0817205	0.00855817	0.0699165	0.00842806	0	0.0681167	0	0	0.116167	0.0510542	0.0510627	0.0425959	0	0	0.0556566	0.00810663	0.000861447
GSM1672567	0.0358178	0.0189685	0.433023	0	0	0.132401	0	0.0605351	0.0350978	0.0230783	0.015185	0.00386543	0.0198479	0.0630738	0.0591558	0.0380471	0.000766414	0.0333573	0.02778	0	0	0
GSM1672568	0	0.0766707	0.399139	0.0126245	0	0.0173099	0	0.0588557	0.0491458	0.04156	0	0.0274169	0.0261296	0.123424	0.0404582	0.00820511	0	0	0	0.106292	0	0.0127685
GSM1672569	0	0.0317848	0.0739525	0.0687424	0	0	0.0341749	0.0839518	0.0365542	0.022759	0.0654813	0	0	0.276313	0.137575	0.0835885	0.0534202	0	0	0.0286775	0	0.00302418
GSM1672570	0	0.139986	0.254375	0.152091	0.0167449	0	0.0566079	0.021702	0.020297	0	0.0244055	0	0	0.0758562	0.0749758	0.099112	0.0185924	0	0	0.0355888	0	0.00966593
GSM1672571	0.0368755	0.0626598	0.446644	0.0939172	0	0	0	0.0470592	0.0216937	0	0.0102063	0	0.0045231	0.127953	0.0303901	0.067486	0.0143467	0	0.0169589	0.01921	0	7.61e-05
GSM1672572	0	0.112169	0.417138	0.0655186	0	0.0115396	0	0.0320906	0.0346009	0.0146125	0	0.0117127	0.0126934	0.0303164	0.0702275	0.070145	0.0503036	0	0.0346031	0.0171458	0	0.0151837
GSM1672573	0.0664908	0	0.617474	0.0574922	0.0147019	0	0	0.0337281	0	0	0	0.00363307	0	0.0857901	0.0385528	0.0494139	0	0	0.0183054	0.00679298	0	0.00762437
GSM1672574	0.0340124	0.0122326	0.245522	0.132122	0	0	0	0.0342356	0.0266214	0	0	0.0114014	0.0246592	0.0551984	0.0198026	0.151193	0.112353	0.014255	0.12359	0	0	0.00280099
GSM1672575	0	0.0743009	0.102469	0.0603894	0	0.0200823	0.0222734	0.0117949	0.0149074	0.00446344	0.00565039	0	0.0123742	0.262969	0.0502066	0.245407	0.0204249	0	0.083665	0	0	0.00862201
GSM1672576	0.0186386	0	0.422471	0.123528	0	0	0.0187649	0.0280668	0.019578	0.0527428	0.0073384	0	0	0.110466	0.048505	0.132458	0.00572275	0	0	0.00962251	0	0.00209756
GSM1672577	0	0.111288	0.165619	0.0116792	0.0472045	0.0693549	0	0	0.00312963	0	0.0469378	0	0	0.216978	0.0184125	0.176701	0.0286895	0.0448419	0.014956	0.031395	0	0.0128131
GSM1672578	0.0174717	0.00102202	0.618674	0.0458344	0.0186311	0	0.0241359	0.026289	0	0.0132256	0.0182346	0	0	0.0644938	0.0858392	0.0618749	0	0	0	0.00427329	0	0
GSM1672579	0.0635362	0	0.484766	0.131002	0	0.0142444	0	0.055249	0.0141569	0	0.0348782	0	0.0105294	0.0414859	0.0279102	0.0507018	0.0109424	0.00485637	0.0382857	0.0154382	0	0.00201801
GSM1672580	0.0339637	0	0.407812	0.122726	0	0	0.00584626	0.0395371	0.0228514	0	0.0163922	0	0.0178005	0.175911	0.0296319	0.0964068	0.000889121	0	0.0207923	0.00928007	0	0.000159412
GSM1672581	0.0105629	0.0309732	0.287976	0.0239856	0	0.0839076	0.0491282	0.02277	0.0196278	0.0042409	0.0330844	0	0	0.189327	0.0681521	0.100618	0.000453282	0	0.0580749	0.0102616	0	0.00685574
GSM1672582	0.0683602	0	0.137498	0.126848	0	0	0	0.0246067	0.0595678	0	0.00257373	0	0.0101441	0.207894	0.0389542	0.188196	0.0506352	0	0	0.0755289	0	0.0091914
GSM1672583	0	0.0386834	0.4361	0.117154	0	0.0139872	0	0.0359965	0.0420831	0.00266225	0.0111576	0	0	0.114182	0.0150481	0.0960091	0.00473661	0.046845	0	0.0219535	0	0.00340124
GSM1672584	0	0.14969	0.1086	0	0.073789	0.0238964	0	0.0099227	0.0496159	0.0440515	0.133963	0	0	0.139835	0.0249887	0.052741	0.0265742	0	0	0.153832	0	0.00850068
GSM1672585	0.0896015	0	0.344535	0.228645	0	0	0.0204268	0.0154898	0.0365512	0	0	0.00652987	0	0.0553241	0.0429677	0.0499302	0.0384686	0	0	0.0715301	0	0
GSM1672586	0.0155488	0.0736123	0.281675	0.0134573	0	0.0520597	0	0.104002	0.031666	0.00231945	0.0639647	0	0.01493	0.100158	0.0387356	0	0.0718783	0.0749196	0.00587344	0.051649	0	0.00355122
GSM1672587	0	0.108583	0.194765	0.121958	0	0	0	0.0565501	0.0657262	0	0	0.00154141	0.0466753	0.063459	0.0496644	0.104158	0.0899195	0	0.0503401	0.0361972	0	0.0104622
GSM1672588	0.01459	0.00687328	0.373025	0.133599	0	0	0.0166255	0.0190687	0.00978928	0.0378209	0	0	0.016027	0.0481923	0.0483575	0.106733	0.089576	0	0.0600577	0.0154129	0	0.00425152
GSM1672589	0.0367066	0	0.590662	0.0822154	0.000207471	0.00056791	0.0294197	0.037126	0.00347754	0.00257164	0.00908801	0	0	0.0354658	0.0130914	0.0483298	0.038733	0.00113198	0	0.0391127	0	0.0320931
GSM1672590	0.039707	0	0.313993	0.206375	0	0	0.0627014	0.0449159	0.0341748	0	0.0138941	0	0.0195373	0.0379253	0.0482412	0.077902	0.047845	0	0	0.05048	0	0.0023084
GSM1672591	0.0605888	0	0.250468	0.108657	0	0	0.0387344	0.00829688	0.0454272	0.00322434	0.0228482	0	0.0335911	0.126923	0.0751446	0.128629	0.0713318	0	0	0.0261355	0	0
GSM1672592	0.00681206	0	0.0622877	0.213876	0	0	0.00650012	0.0335081	0.0263109	0.0545687	0	0	0.0292099	0.178019	0.151012	0.173473	0.020797	0	0.023101	0.0205245	0	0
GSM1672593	0.0269098	0.0114577	0.222412	0.15691	0	0	0.0466167	0.0685434	0.0195462	0	0.0320425	0	0	0.126283	0.0912382	0.126972	0.0270633	0	0	0.0346878	0	0.00931688
GSM1672594	0	0.0556936	0.265257	0.0278748	0.0277504	0.0620954	0	0.0245376	0.0193523	0	0.0540454	0	0	0.141249	0.0329351	0.117226	0.038385	0.0134019	0.0106331	0.0992473	0	0.010316
GSM1672595	0.043049	0	0.290552	0.000248295	0	0.0418155	0	0.0367031	0.0255552	0.0534798	0	0	0	0.193563	0.0286338	0.151442	0.0407395	0.0140736	0.0360856	0.0406524	0	0.00340723
GSM1672596	0.0406981	0	0.51024	0.024096	0	0.0168054	0.00546833	0.00258001	0.0382582	0.00487963	0	0	0	0.228044	0.0363657	0.0590334	0.00319297	0	0.0211238	0.0075582	0	0.00165659
GSM1672597	0.0593722	0.076319	0.218428	0.0525323	0.00679597	0.0266097	0	0.0626532	0.0227137	0	0	0.0107843	0	0.134585	0.0608154	0.0949828	0.0179238	0	0.130521	0.0223012	0	0.00266223
GSM1672598	0.0128476	0.0106856	0.53258	0.0360224	0	0.0250808	0	0.0325524	0.026358	0.00178397	0.0147102	0	0	0.111192	0.0365487	0.0541194	0	0.0403342	0.0328948	0.0222837	0	0.0100062
GSM1672599	0.0353725	0	0.248863	0.133513	0	0.0130443	0.0303374	0.0354986	0.0602913	0.0321616	0	0.0218953	0	0.189258	0.107564	0.0461966	0.0155577	0	0	0.0255302	0	0.00491797
GSM1672600	0	0.0940974	0.145626	0.0638837	0	0.079056	0	0.0458129	0	0	0.0166778	0.00647029	0.0286265	0.0742535	0.0651441	0.154353	0.0961138	0.0390673	0.0807442	0	0	0.0100736
GSM1672601	0.0133401	0.0269683	0.250819	0.164123	0	0.0340135	0.0101508	0.0700972	0.0094811	0	0.00710571	0	0.000887101	0.093066	0.0832809	0.134025	0.0398107	0	0.0204769	0.0298915	0	0.0124634
GSM1672602	0.0468382	0.0457282	0.463901	0.00568267	0.00707707	0.0336296	0.0102254	0.0951913	0	0	0.0564215	0	0	0.113492	0.0594688	0	0.00712095	0.015337	0.00954265	0.0266915	0	0.00365273
GSM1672603	0	0.0542652	0.292469	0.109667	0	0.00942945	0	0.0326876	0.0129776	0.00638229	0	0.00661133	0	0.157316	0.118583	0.147487	0.0111094	0.00132776	0.0248016	0.000581907	0	0.0143043
GSM1672604	0.0207652	0.0373253	0.0795664	0.0187493	0	0.161924	0	0.0680308	0	0.0076799	0	0.0568193	0.0583448	0.0536728	0.091568	0.096423	0.0995056	0.0294863	0.117165	0	0.00297372	0
GSM1672605	0	0.0759499	0.205501	0.010166	0	0.111868	0.0349733	0.038073	0.0142582	0.0159373	0.022085	0	0	0.157527	0.0763933	0.110229	0.0334274	0.0283041	0.0281664	0.0210972	0	0.0160437
GSM1672606	0.0671288	0	0.314622	0.126886	0	0.0247567	0.0204523	0.0632794	0.0328902	0	0.0316455	0	0.016663	0.138044	0.0665028	0.0362874	0.0295122	0	0.0313139	0	0	1.58e-05
GSM1672607	0.0282967	0	0.0682914	0.349846	0	0	0.152613	0.0831546	0	0.0351256	0.00992312	0	0	0.0454255	0.0783542	0.104372	0.00197854	0	0	0.0388457	0	0.00377324
GSM1672608	0	0.158711	0.211326	0	0	0.0202302	0.0535635	0.0518937	0	0.0449814	0.0141156	0	0.0135535	0.102508	0.0510488	0.129709	0.0438902	0.0138369	0.048139	0	0.00303633	0.0394577
GSM1672609	0	0.139389	0.299094	0	0	0.0477427	0.0282177	0.0492965	0.00843816	0.0706059	0.0107341	0	0	0.151877	0.0426468	0.0840451	0.0166111	0	0.0252453	0.0122268	0.00498779	0.00884197
GSM1672610	0.0139385	0.0284633	0.156707	0.0809165	0	0.0124638	0.0169898	0.069862	0	0	0.00677879	0	0.0224259	0.100508	0.053182	0.160679	0.0356868	0.106409	0.0634721	0	0.047694	0.0238236
GSM1672611	0	0.0764195	0.153246	0	0	0.0414984	0.0230993	0.0549921	0.00576053	0.0673746	0	0	0	0.188389	0.0834371	0.16501	0.030429	0.0099376	0.0853624	0	0	0.0150457
GSM1672612	0	0.167891	0.0617452	0.0195395	0.0383566	0.126	0.00436046	0.00664264	0.0167497	0	0.0373361	0	0	0.256052	0.0897821	0.123113	0	0.00872671	0.0265364	0.00727409	0.0098944	0
GSM1672613	0.0518658	0	0.407444	0.0401446	0.017804	0.00569357	0	0.0571764	0.0156466	0	0	0.0153516	0	0.0499958	0.127693	0.139428	0.0297221	0	0.0415163	0	0	0.000517594
GSM1672614	0	0.0968193	0.266775	0	0	0.13578	0.0262083	0.0316581	0.0333069	0.00174242	0.0436665	0	0	0.117475	0.0711073	0.0179365	0.111084	0	0	0.0282718	0	0.0181684
GSM1672615	0.0615074	0	0.535803	0	0	0.0540388	0.0158834	0.0157334	0	0.0139309	0.0228817	0	0	0.0702591	0.0121296	0.0761502	0.0149049	0.0148536	0.0204288	0.00984782	0	0.0616473
GSM1672616	0	0.133618	0.0830862	0	0	0.219763	0	0.0506366	0.0134944	0	0	0.0198183	0	0.123396	0.0916552	0.124668	0.0429011	0	0.0817995	0.0151638	0	0
GSM1672617	0.0158263	0.0242233	0.0645681	0.112979	0	0	0.132929	0.0584745	0	0.0706012	0	0.0573197	0	0.0666948	0.125314	0.0954886	0.0158153	0.0629894	0.0781275	0	0.000332195	0.0183179
GSM1672618	0.0208045	0.0312232	0.0818554	0	0	0.129034	0	0.0470275	0.026264	0.00270414	0.02035	0.00455486	0.0312428	0.0812582	0.0699723	0.139807	0.17066	0	0.123794	0	0.0172698	0.00217771
GSM1672619	0.000548223	0.0580563	0.0518882	0.025368	0	0.152675	0	0.0384478	0.0021772	0	0.0522641	0	0.068981	0.0380859	0.0398662	0.126944	0.156042	0.0458478	0.094611	0.033791	0.0144056	0
GSM1672620	0.0135348	0.0473082	0.359486	0.0411303	0	0.027237	0.00310458	0.0481918	0.0154859	0.0106874	0.0362005	0	0	0.165397	0.061131	0.109631	0.00555169	0	0	0.0212831	0.00444795	0.0301919
GSM1672621	0.0282102	0.00631307	0.513421	0	0	0.112217	0.0349889	0.00272466	0	0	0.059423	0	0	0.130073	0.0187406	0.0516779	0	0.0222929	0.00334687	0.00313025	0	0.0134415
GSM1672622	0.0691048	0	0.144849	0.0200932	0	0.00537607	0.0231389	0.115486	0.0132193	0.00573712	0.0516561	0	0.00730822	0.2239	0.0904536	0.166836	0	0.0177975	0	0.0324017	0	0.0126427
GSM1672623	0	0.112586	0.109845	0	0	0.112096	0.013835	0.0575596	0.0166775	0.0246112	0.0591545	0	0	0.193895	0.0571919	0.0730075	0.0561595	0.0312473	0.0693161	0.00176049	0	0.0110582
GSM1672624	0.0390161	0.0539648	0.123802	0.00769929	0	0.1423	0	0.0766093	0.00875939	0.00735068	0.000709608	0	0	0.0717644	0.0724032	0.151537	0.0675127	0	0.170529	0.00604168	0	0
GSM1672625	0.0261076	0	0.19042	0.103138	0	0.0219051	0.0441069	0.0754058	0	0	0.0599406	0	0	0.148506	0.132883	0.12226	0	0.0499982	0.00322783	0.0155268	0	0.00657371
GSM1672626	0.0565335	0	0.126388	0.0560883	0	0.0671237	0	0.101288	0.0181427	0	0.0148858	0	0.0288258	0.0843701	0.0968423	0.141435	0.0567035	0.0134681	0.0478065	0.0530516	5.39e-05	0.0369935
GSM1672627	0.00528943	0.0224701	0.424119	0	0.0205703	0.0452313	0	0.0272011	0.023314	0	0.0935961	0	0	0.167023	0.00362931	0.0513321	0.00975027	0	0	0.09307	0	0.0134036
GSM1672628	0	0.144203	0.182987	0	0	0.0868576	0.0413801	0.0653681	0	0.0574326	0.00574897	0	0	0.107032	0.0834335	0.134323	0.033487	0	0.0289494	0.00257531	0.000953816	0.0252676
GSM1672629	0.0348727	0.0335468	0.485461	0.0327098	0	0.071627	0	0.0711941	0.00204412	0	0.000708814	0.00116728	0	0.051283	0.043315	0.0657592	0.0319035	0.00197973	0.00860391	0.0352481	0	0.0285759
GSM1672630	0	0.110169	0.156177	0.100678	0	0.0280201	0.0403472	0.078324	0.0103551	0.0113709	0	0.00693919	0	0.171426	0.0972593	0.132844	0.00542942	0	0.0341785	0.00783311	0	0.00864918
GSM1672631	0.0228572	0.0209556	0.20166	0.00814357	0	0.0661689	0.0136018	0.141675	0	0.0403187	0	0.0181732	0	0.0486084	0.163812	0.128995	0.0605323	0	0	0.0416564	0.0132271	0.00961349
GSM1672632	0	0.0551612	0.0432584	0	0.0386785	0.0861395	0.00507648	0.05245	0	0.102506	0.0209215	0	0	0.335245	0.0332974	0.0745248	0.0060951	0.0837227	0	0.0600659	0.00285742	0
GSM1672633	0	0.0248116	0.587771	0.00452444	0.00177822	0	0.0279864	0.0406221	0.00246813	0.0172113	0.00966388	0.000660998	0.00233153	0.0428871	0.0583991	0.0849419	0.00281852	0.0476322	0.0361355	0	0	0.00735565
GSM1672634	0.0656494	0	0.33221	0	0	0.0891317	0.0348013	0.0747935	0	0.0132643	0	0.0283611	0.0201612	0.141269	0.0726476	0.0520308	0	0.0392542	0.0210641	0	0.0153618	0
GSM1672635	0.0419141	0	0.460247	0.0745044	0	0.0275596	0.0613518	0.0308381	0	0	0.0322776	0	0	0.110671	0.0486879	0.0296332	0	0.0381876	0.0274765	0	0.00373691	0.0129144
GSM1672636	0.0373813	0	0.30956	0	0	0.18404	0	0.0465143	0	0	0.028162	0	0	0.169482	0.0611489	0.029269	0.0281533	0.0192662	0.0565258	0.00351046	0.00304326	0.0239426
GSM1672637	0	0.0820857	0.144169	0	0	0.134605	0	0.00704417	0.00660373	0.0503392	0	0.00322848	0.0266945	0.109946	0.056463	0.162958	0.137432	0.00793479	0.0524334	0.00353257	0.0145298	0
GSM1672638	0	0.0347907	0.315734	0.0441856	0	0.0800384	0.0145316	0.00653164	0.0169768	0	0.00759192	0	0	0.184312	0.0910177	0.138106	0.007089	0	0	0.0424669	0	0.0166281
GSM1672639	0	0.136331	0.237542	0.0276457	0	0.0202192	0.0170694	0.0214335	0.0197307	0	0.0611474	0	0.0293358	0.145183	0.0494474	0.0473346	0.09214	0.0376805	0.0577601	0	0	0
GSM1672640	0	0.026052	0.210362	0.0594715	0	0	0.0641857	0.102286	0	0.0594337	0.018185	0	0.00191291	0.11359	0.131322	0.125137	0.02746	0.0123449	0.0428586	0	0	0.00539811
GSM1672641	0.0432942	0.101889	0.179968	0	0.00781584	0.0225335	0	0.0616728	0	0.0382126	0	0.00416856	0.0357626	0.0541774	0.0270232	0.183643	0.116829	0	0.0845718	0	0.0268267	0.0116121
GSM1672642	0	0.0483316	0.159447	0.0202281	0	0.0644038	0	0.0985269	0.00231199	0	0.000470879	0.0241546	0.0169163	0.143082	0.0648521	0.17124	0.03895	0.0430293	0.0643885	0	0.00694228	0.0327248
GSM1672643	0	0.0509592	0.249354	0.0183554	0.00841877	0.0524134	0	0	0.0238215	0	0.0139214	0.00222818	0	0.356086	0.00310531	0.0643558	0	0.0785432	0.0573549	0.0098716	0	0.0112109
GSM1672644	0	0.153797	0.216856	0.0062856	0	0.151546	0	0.0372754	0	0.0277621	0.00719752	0.0152699	0.00841892	0.0297165	0.0794934	0.155945	0.054327	0	0.04253	0	0.00512336	0.00845657
GSM1672645	0	0.161538	0.262674	0.0538653	0	0	0.0347116	0.121723	0	0.0340744	0.0269769	0	0.0116129	0.0307944	0.0916887	0.115757	0.0175164	0	0.034223	0	0	0.0028448
GSM1672646	0.0093494	0.0148238	0.22049	0.0267761	0.0411913	0.0117612	0.0786438	0.0339784	0	0.117972	0	0.0152696	0	0.159011	0.116322	0.106403	0.0196186	0	0.0244059	0	0.0039841	0
GSM1672647	0	0.102158	0.295893	0.0274007	0	0.094404	0.0287208	0.0261833	0	0.00233767	0	0	0.0173507	0.0310325	0.111786	0.111341	0.0601025	0.0116595	0.0668345	0	0	0.0127955
GSM1672648	0	0.0279263	0.107018	0.00455412	0	0.0166767	0.0100751	0.0994371	0.0689598	0.00395083	0.0434525	0	0	0.159646	0.0806714	0.165251	0.0514706	0.0705015	0.0137505	0.0239399	0	0.0527186
GSM1672649	0.0745035	0.00924713	0.442033	0.00329421	0	0.0532551	0.00145478	0.0363728	0.0100002	0.00844673	0.0320851	0	0	0.154003	0.0490821	0.0607987	0	0.000122858	0	0.065301	0	0
GSM1672650	0	0.162173	0.246103	0	0	0.0838995	0.0267362	0.0676549	0	0.0340477	0.00628366	0	0	0.0698135	0.0772299	0.119391	0.0178252	0.0327683	0.050722	0	0.00445618	0.000895721
GSM1672651	0	0.0611446	0.206971	0.0798881	0	0	0.0689909	0.0794905	0.0246902	0.00746205	0.0487937	0	0	0.160549	0.0736183	0.130591	0.0129783	0	0.00980133	0.026181	0	0.00885031
GSM1672652	0	0.093294	0.154967	0.0190895	0	0.0526869	0	0.0937057	0	0.00695092	0.00904694	0.000546028	0.0123119	0.118232	0.0732563	0.119178	0.0834825	0.0750463	0.0324192	0.0131311	0	0.0426556
GSM1672653	0	0.144088	0.188082	0	0.00556818	0.0837416	0.00164987	0.0300098	0.0163866	0.0901066	0.00108834	0	0.00718754	0.0233035	0.0688945	0.133382	0.0698316	0	0.104992	0	0.018815	0.0128725
GSM1672654	0	0.0717094	0.354002	0	0	0.0933566	0.0410802	0.0697379	0	0	0.0415754	0.000248615	0	0.0847575	0.0760309	0.127601	0	0.00546541	0.00367101	0.0235149	0	0.00724893
GSM1672655	0	0.0702996	0.186861	0.0571671	0	0.0371817	0.0330364	0.0672455	0	0.0174388	0	0.0210688	0.00354042	0.167222	0.117892	0.147659	0	0.00156624	0.0611811	0	0	0.0106406
GSM1672656	0.00341386	0.159216	0.1403	0	0.0325939	0.0730847	0.0338681	0.0491268	0	0.0741708	0	0	0.00878256	0.0275888	0.101163	0.190398	0.0317671	0.0131429	0.0460367	0	0.00229733	0.0130503
GSM1672657	0	0.0570999	0.165927	0	0.0116922	0.0233624	0	0.0256414	0.031521	0	0.040011	0	0	0.273542	0.0506386	0.18155	0.0568814	0.00256969	0.0628105	0.00497635	0	0.0117761
GSM1672658	0.00750685	0.0322193	0.0771438	0	0.0220688	0.130583	0.0108394	0.0633783	0.0183966	0.0387969	0.00200836	0.00444458	0	0.231285	0.0601653	0.129646	0.0869159	0.0296169	0.0135763	0.0154493	0.0146672	0.0112921
GSM1672659	0.0486391	0	0.371074	0.105198	0	0.036938	0.0878765	0.0430933	0	0.0126587	0.00918399	0	0	0.0293706	0.0858299	0.0997705	0.0176646	0	0.0106183	0.0081748	0	0.0339097
GSM1672660	0.0554479	0	0.345711	0.00380337	0	0.0724383	0.0431964	0.0521654	0	0	0.0405552	0	0.00654127	0.137636	0.0843028	0.0821629	0.0277652	0.000308609	0.0299045	0	0	0.0180617
GSM1672661	0.0116665	0	0.205401	0	0.0492042	0.151078	0.0257752	0.0174562	0	0.00963146	0.00414902	0.00648234	0.0261089	0.0579074	0.0690964	0.0749555	0.113682	0.0144625	0.143971	0	0.00706199	0.0119108
GSM1672662	0	0.180099	0.219714	0.00851894	0	0.084812	0	0.0559651	0.0102769	0	0.0186841	0.00797547	0	0.0970272	0.111916	0.0929716	0.0450725	0	0.0669672	0	0	0
GSM1672663	0.0476922	0	0.32017	0.0763385	0	0	0.0128111	0.180038	0	0.0118236	0.0628771	0	0.00228139	0.0229165	0.0708331	0.0604778	0.036161	0.0343731	0.0286077	0.0190493	0	0.0135497
GSM1672664	0.0199668	0.0410875	0.477772	0.0636346	0	0.00558646	0.0104548	0.0746411	0.029652	0.00929474	0.00350853	0	0	0.111296	0.0900705	0.0416917	0	0.0020616	0	0.0128293	0	0.00645241
GSM1672665	0.0195639	0.00629289	0.24889	0.00022387	0.0352405	0.0226143	0.0149903	0.0028459	0.00509585	0.0691067	0.00439248	0	0	0.304004	0.0603271	0.136817	0.0192323	0	0.0427005	0	0	0.00766186
GSM1672666	0	0.0972526	0.135615	0.0172377	0	0.118014	0.0198041	0.0251548	0	0	0	0.0454321	0	0.185884	0.0225253	0.091826	0	0.0424455	0	0.135232	0	0.063577
GSM1672667	0	0.135048	0.234802	0.0457247	0	0.0388421	0.020978	0.0460734	0.0252444	0.00678601	0	0.0694897	0	0.12554	0.0482938	0.0203852	0.0200149	0.026358	0.0708727	0	0.00841753	0.0571293
GSM1672668	0.00711157	0.0158785	0.0981749	0	0	0.0545096	0	0.0794702	0.02161	0.00926601	0.0433161	0	0.0087299	0.175198	0.0406859	0.277149	0.0546534	0.0334282	0.0478642	0.0111898	0	0.0217647
GSM1672669	0	0.0503518	0.229932	0.0491568	0	0.0521602	0.0321348	0.0398193	0	0.0819285	0	0.00499837	0	0.158227	0.138258	0.107797	0	0.00410053	0.0462745	0	0	0.00486077
GSM1672670	0	0.105345	0.366048	0.0051916	0	0.0737011	0	0.0206883	0.00917467	0	0.0471456	0	0	0.158822	0.022987	0.0569623	0	0.0234397	0	0.082739	0	0.0277553
GSM1672671	0.0201635	0.0298686	0.378859	0	0	0.0962594	0.041711	0.0221183	0	0.0371517	0.0400445	0	0	0.0782124	0.0636494	0.0612476	0.0061791	0.0284837	0.0802602	0	0	0.0157919
GSM1672672	0	0.0382844	0.135398	0	0.0316866	0.125272	0	0.0509269	0	0.0523157	0.0439448	0	0	0.206859	0.0450998	0.100486	0.0317532	0.0846327	0.0367631	0.0165779	0	0
GSM1672673	0	0.107134	0.192659	0.0906652	0	0.0319304	0.0119392	0.0950619	0.0482916	0	0	0.0109277	0.0188752	0.108858	0.0754204	0.0595711	0.0281088	0	0.0945759	0	0.0259817	0
GSM1672674	0.0773333	0.0401509	0.211282	0.072144	0	0.0670137	0.0356529	0.0526615	0	0.0231078	0.033196	0	0.00331035	0.0768973	0.137024	0.0676823	0.0428501	0.00179917	0.0536982	0	0	0.0041956
GSM1672675	0	0.191087	0.0966162	0.0140857	0	0.019356	0	0.132931	0.0158973	0.0245942	0.0298946	0	0	0.23019	0.0108556	0.0688897	0.0306136	0.0223581	0	0.100444	0	0.0121866
GSM1672676	0.0972669	0	0.34634	0.000215066	0	0.149423	0.0524512	0.0586942	0	0	0.0555606	0	0	0.0644535	0.0651492	0.0549169	0.0140079	0.00942396	0	0.0180312	0	0.0140661
GSM1672677	0.0509049	0	0.650673	0.0333498	0.0152726	0	0.00616754	0.0401636	0	0.00784372	0	0	0	0.0666154	0.0103381	0.0686203	0	0.0116528	0.0248433	0.00500053	0.00162253	0.00693167
GSM1672678	0	0.053116	0.163865	0.0120368	0.0585087	0.011056	0.145321	0	0.00547402	0.068793	0.0402398	0	0	0.103438	0.12399	0.105578	0.051471	0.0102827	0.0261267	0	0.0136171	0.00708659
GSM1672679	0	0.127674	0.338694	0	0	0.0196895	0.0435377	0.0327839	0.0198572	0.0532357	0.0530147	0	0	0.0946468	0.0471184	0.0508898	0.016888	0	0	0.0475241	0.0080412	0.0464044
GSM1672680	0	0.0568722	0.238301	0.12329	0	0.00878513	0.0768845	0.0477344	0	0	0.0218336	0	0.00230036	0.144294	0.0467826	0.122419	0.0434922	0.0338109	0.0313987	0	0	0.00180142
GSM1672681	0	0.211682	0.194814	0.0104864	0	0.0709387	0.00954364	0.0986457	0	0	0	0.00675309	0	0.0585415	0.142134	0.1084	0.04793	0	0.0166552	0.00676354	0	0.016713
GSM1672682	0	0.0890648	0.248044	0.0567123	0	0.0420055	0.0704654	0.0645292	0	0	0.0222504	0.0194323	0	0.0784944	0.110683	0.0560811	0.0302659	0.0311886	0.0552345	0	0	0.0255492
GSM1672683	0	0.0576442	0.152631	0	0.00604941	0.0636154	0.00852706	0.0619705	0.0471668	0.0649467	0.0903263	0	0	0.313859	0.0766419	0	0.00319373	0	0	0.0338887	0.0124515	0.00708753
GSM1672684	0.107874	0.0382953	0.165711	0	0	0.00725047	0	0.141859	0	0.00885477	0	0	0	0.0833145	0.0642751	0.111969	0.0326794	0.136624	0.0723779	0	0.0185672	0.0103488
GSM1672685	0	0.0611154	0.226495	0	0.0324644	0	0.0158557	0.141532	0	0.0519276	0.0602169	0	0.0028915	0.11955	0.128131	0	0.0371349	0	0.0511512	0.0699069	0	0.00162746
GSM1672686	0.0218219	0.0334506	0.107542	0.0239245	0.0135071	0.0435264	0.0160289	0.0708667	0.0160648	0.123225	0	0.00124788	0.0285449	0.0602947	0.0555714	0.0919993	0.131732	0.0310522	0.103451	0	0.017384	0.00876417
GSM1672687	0.0224767	0.0215598	0.25231	0.0537046	0	0	0.0131744	0.0378757	0	0.0363197	0	0.00661392	0	0.0613147	0.0837615	0.234959	0.0846108	0	0.069884	0	0	0.0214352
GSM1672688	0	0.0865064	0.266964	0.109795	0	0.0112013	0.0196865	0.0420827	0.000452572	0.0378521	0	0	0.0109358	0.0503526	0.110395	0.195378	0.0364355	0	0.0219614	0	0	0
GSM1672689	0.0118282	0.00372633	0.419034	0.00442752	0.0211033	0.00728286	0.0362974	0.0332435	0.0140679	0.0394119	0	0	0.0133613	0.120576	0.0770064	0.122636	0.0296867	0	0	0.0324983	0	0.0138128
GSM1672690	0	0.0343854	0.435934	0.0738903	0	0	0.0229002	0.031586	0.0279737	0.0381949	0.0097425	0	0	0.149677	0.0577266	0.0918738	0.00905291	0	0	0.0123659	0	0.00469662
GSM1672691	0	0.0669205	0.11	0	0	0.0316592	0.00898254	0.0143872	0.044946	0.00580125	0	0.00569319	0.00323366	0.0999376	0.00361699	0.184494	0.103118	0.0688559	0.234963	0	0	0.0133911
GSM1672692	0	0.112827	0.150045	0.0795232	0	0	0.0785906	0.0601445	0	0.0386691	0	0	0	0.159098	0.0575639	0.115571	0	0.0455953	0	0.0592581	0.022471	0.0206446
GSM1672693	0.00917656	0	0.167522	0.22891	0	0	0.109744	0.0569058	0	0.0624194	0.0154421	0	0	0.0432419	0.092732	0.15526	0.0195676	0.000684576	0.0220551	0.0160443	0	0.000294226
GSM1672694	0.017543	0	0.0814447	0.138453	0	0.0203525	0.0488853	0.0396607	0	0.0405454	0	0	0.0132155	0.160972	0.129216	0.227499	0.00650475	0	0	0.0193363	0.0331338	0.0232386
GSM1672695	0	0.0920462	0.145026	0	0	0.100288	0.00622374	0.0508473	0.00287794	0	0.0181177	0	0.00561867	0.0120399	0.0601359	0.218449	0.0434354	0.0342289	0.164072	0	0.0179777	0.0286147
GSM1672696	0.0608252	0	0.468041	0	0	0.0381517	0.00482455	0.0154011	0.00942	0.012731	0	0.0100978	0.00145306	0.0830501	0.0159078	0.112699	0.0646137	0.0268442	0.0412075	0.012643	0	0.0220895
GSM1672697	0	0.110297	0.102849	0.0823443	0	0	0	0.074288	0.0176517	0.0559047	0	0	0	0.206744	0.0792838	0.178967	0.0236847	0	0.0125972	0.0289935	0.022968	0.00342744
GSM1672698	0.0148823	0.0304753	0.178842	0.0811441	0.0247268	0.0248607	0.0384935	0.040839	0.00696263	0.0140566	0	0	0.0162908	0.0977864	0.0686767	0.172002	0.0728813	0.0320927	0.0733316	0	0	0.0116556
GSM1672699	0.0257157	0	0.30172	0.0984593	0	0	0.0935674	0.00887384	0.0213611	0.000162822	0.0126214	0	0	0.0568181	0.0549829	0.173731	0.0169262	0.0363179	0	0.0589285	0.0111886	0.0286259
GSM1672700	0.0290814	0.030874	0.161727	0.0735942	0	0	0	0.0388424	0.039186	0.0395739	0	0	0	0.192719	0.0783693	0.189426	0.0250732	0	0.0483431	0.053191	0	0
GSM1672701	0.0378934	0	0.210908	0.168102	0	0	0.122192	0.0323647	0	0.0364907	0	0.0505627	0.00261072	0.0526358	0.0805824	0.113955	0.0182965	0.00918437	0.0557081	0	0	0.00851404
GSM1672702	0.0149049	0.00858731	0.414646	0.0241089	0	0.0263039	0.0318312	0.0326433	0.0073306	0.0144131	0.0336481	0	0	0.09003	0.0776985	0.116029	0.0201872	0	0.00856283	0.0251257	0.0186605	0.0352886
GSM1672703	0.0240699	0	0.253485	0.177172	0	0	0.0651296	0.0354679	0.00197433	0.0761389	0.00819347	0	0	0.108729	0.0841397	0.0982239	0.00499153	0.00385789	0	0.0447409	0	0.0136865
GSM1672704	0.0583702	0.00931378	0.235862	0.021554	0.031388	0.00820156	0.0499332	0.0225271	0.00701871	0.119535	0	0	0	0.0620197	0.0570927	0.142162	0.019378	0.0129139	0.078983	0.0379194	0	0.0258274
GSM1672705	0.0122156	0.0297241	0.143239	0.0524869	0	0.0349039	0.0617431	0.0460184	0.00158915	0.100153	0	0	0	0.187965	0.0956452	0.151751	0.0280667	0	0.0456899	0	0	0.00880958
GSM1672706	0	0.0817773	0.252793	0.0580547	0	0.0537382	0.0658894	0.0124779	0.0158161	0.0263889	0.0248783	0	0	0.1633	0.0296051	0.0704272	0.0102761	0.0205005	0	0.0770968	0.00933393	0.027646
GSM1672707	0	0.0200272	0.448218	0.0467648	0	0.0320162	0.033651	0.0183027	0.0140261	0.0382589	0	0	0	0.0305708	0.0670942	0.145796	0.0229022	0.0219151	0.0256475	0	0.0159855	0.0188234
GSM1672708	0	0.103161	0.356794	0.0558223	0	0	0.0123627	0.00512386	0.0620361	0.043863	0.0145781	0	7.16e-05	0.175995	0.0161728	0.0624084	0	0.000968881	0	0.0791735	0	0.0114685
GSM1672709	0.0132895	0	0.403404	0.0105919	0	0	0.0429629	0.0471696	0.000463885	0.0466529	0.00674117	0	0	0.122318	0.0943282	0.154907	0.0112583	0	0	0.0125251	0.00156902	0.0318191
GSM1672710	0	0.0913668	0.0937863	0.121273	0	0.0477992	0.0288945	0.0565789	0.0154186	0	0	0.000793956	0.0244274	0.0553172	0.0908558	0.148552	0.0810057	0	0.136032	0.00789801	0	0
GSM1672711	0.0255553	0.00876448	0.280483	0.0315881	0	0.0299568	0.00789516	0.0436551	0.0311691	0.0525734	0	0	0.00630075	0.0807966	0.05427	0.104819	0.157676	0	0.0731232	0.00115982	0	0.0102146
GSM1672712	0	0.049839	0.228455	0.0936648	0	0	0.0729041	0.0302625	0	0.044952	0.00888441	0	0	0.135423	0.099208	0.207897	0.00912779	0	0.000383682	0.0173993	0	0.00159928
GSM1672713	0	0.0132953	0.335896	0.0765027	0	0	0.0346432	0.0582272	0.0210511	0.0181268	0.00429245	0	0.0168199	0.100318	0.0839175	0.173667	0.0184891	0	0.000266419	0.0319533	0.00133215	0.0112019
GSM1672714	0.0368397	0	0.18441	0	0	0.0362003	0.0421701	0.053418	0.00550933	0.056878	7.34e-05	0	0	0.176095	0.0917109	0.133808	0.0136209	0.0195973	0	0.0564676	0.00776272	0.0854395
GSM1672715	0	0.108875	0.108607	0.0658016	0	0.0068287	0.0207689	0.0309927	0.0305516	0.0249362	0.008357	0	0.0347523	0.0991161	0.0575299	0.23746	0.0966023	0	0.00899536	0.0448656	0	0.0149593
GSM1672716	0	0.0358602	0.00970007	0.0170723	0	0.0645655	0.058845	0.0311242	0	0	0.0023941	0	0.0664854	0.11574	0.0206557	0.293423	0.0992898	0.0181936	0.122282	0	0.00902952	0.0353401
GSM1672717	0.0262737	0.0161427	0.364365	0.0678943	0	0	0.054469	0.0546567	0.0028003	0.0185695	0.0212204	0	0.0116373	0.0636378	0.122927	0.0699963	0.0130831	0.0117724	0.0348401	0.0102948	0.000228714	0.0351905
GSM1672718	0	0.134536	0.186876	0.069668	0	0.0214797	0.0404077	0.0723111	0	0.0394329	0	0	0.0134596	0.0424646	0.0941718	0.112936	0.0724548	0.00765881	0.024575	0.0349607	0.0208169	0.011791
GSM1672719	0.0668704	0	0.447088	0	0	0.0430095	0.0216553	0.0461482	0.0396301	0.015761	0.0147329	0	0.0209543	0.0501979	0.0778583	0.0808413	0.0424708	0.000223905	0.014492	0.00545254	0	0.012613
GSM1672720	0	0.0410914	0.240457	0.0901126	0	0	0.0528769	0.0529549	0.0121369	0.0617967	0	0	0	0.177219	0.10748	0.12852	0.0115908	0	0.00766945	0.00904417	0	0.00705062
GSM1672721	0.049414	0	0.196147	0.0662764	0	0.0417759	0.00507694	0.0510489	0.0321307	0	0.0144699	0	0.0168119	0.152972	0.0856708	0.122755	0.00730658	0	0	0.128502	0	0.0296416
GSM1672722	0.0074559	0.0272667	0.45053	0.0242106	0	0.0558217	0.0417304	0	0.0279626	0.0451972	0.0131832	0	0	0.168504	0.0228036	0.0416554	0	0.000285583	0.00450143	0.0435202	0	0.025372
GSM1672723	0	0.097947	0.154183	0.0509929	0	0.0289084	0.00322656	0.105529	0.01792	0	0	0	0	0.237758	0.0824021	0.133622	0	0	0.0205202	0.0174222	0	0.0495684
